# Supplementary material for: The modular architecture of sigma factors in cyanobacteria: a framework to assess their diversity and understand their evolution
Source: BMC Genomics. 2024 May 24;25:512. doi: 10.1186/s12864-024-10415-x (PMC11119718; doi:10.1186/s12864-024-10415-x)
Supplement: Supplementary file 2 — Additional file 2. [file 12864_2024_10415_MOESM2_ESM.xlsx]

## Sheet: Table S1
Protein_ID	SeqRefAcc	Ref-Family	Product_length	Pattern of functional domains	Clan	Families	SigmaName	assembly	name	seq_type	chromosome	genomic_accession	start	end	strand	related_accession	locus_tag	feature_interval_length	Organism_name (from NCBI)	Phylum	Class	Order	Family	Genus
WP_010999387.1	P26683	SigA	390	*Sigma70_r1_2*Sigma70_r2*Sigma70_r3*Sigma70_r4	A	A.1	SigA.1.1	GCF_000009705.1	RNA polymerase sigma factor RpoD	chromosome		NC_003272.1	6277667	6278839	-	all5263	RS27860	1173	Nostoc sp. PCC 7120 = FACHB-418	Cyanobacteria	unclassified	Nostocales	Nostocaceae	Nostoc
WP_010993943.1	Q03065	SigB	332	*Sigma70_r1_2*Sigma70_r2*Sigma70_r3*Sigma70_r4	A	A.1	SigA.1.2	GCF_000009705.1	sigma-70 family RNA polymerase sigma factor SigB	plasmid	pCC7120beta	NC_003240.1	105714	106712	-	all7615	RS00565	999	Nostoc sp. PCC 7120 = FACHB-418	Cyanobacteria	unclassified	Nostocales	Nostocaceae	Nostoc
WP_010993936.1	Q8ZSA3	SigB	323	*Sigma70_r1_2*Sigma70_r2*Sigma70_r3*Sigma70_r4	A	A.1	SigA.1.3	GCF_000009705.1	RpoD/SigA family RNA polymerase sigma factor	plasmid	pCC7120beta	NC_003240.1	98542	99513	-	all7608	RS00530	972	Nostoc sp. PCC 7120 = FACHB-418	Cyanobacteria	unclassified	Nostocales	Nostocaceae	Nostoc
WP_010997941.1	Q9KHE5	SigB	327	*Sigma70_r1_2*Sigma70_r2*Sigma70_r3*Sigma70_r4	A	A.1	SigA.1.4	GCF_000009705.1	RNA polymerase sigma factor, RpoD/SigA family	chromosome		NC_003272.1	4592103	4593086	+	alr3800	RS20715	984	Nostoc sp. PCC 7120 = FACHB-418	Cyanobacteria	unclassified	Nostocales	Nostocaceae	Nostoc
WP_010995861.1	Q03066	SigC	416	*Sigma70_r1_2*Sigma70_r2*Sigma70_r3*Sigma70_r4	A	A.1	SigA.1.5	GCF_000009705.1	RNA polymerase sigma factor SigC	chromosome		NC_003272.1	2021083	2022333	-	all1692	RS10255	1251	Nostoc sp. PCC 7120 = FACHB-418	Cyanobacteria	unclassified	Nostocales	Nostocaceae	Nostoc
WP_044523203.1	Q9KHE8	SigD	318	*Sigma70_r1_2*Sigma70_r2*Sigma70_r3*Sigma70_r4	A	A.1	SigA.1.6	GCF_000009705.1	RNA polymerase sigma factor, RpoD/SigA family	chromosome		NC_003272.1	4607480	4608436	+	alr3810	RS20765	957	Nostoc sp. PCC 7120 = FACHB-418	Cyanobacteria	unclassified	Nostocales	Nostocaceae	Nostoc
WP_010998387.1	Q9KHE4	SigE	390	*Sigma70_r1_2*Sigma70_r2*Sigma70_r3*Sigma70_r4	A	A.1	SigA.1.7	GCF_000009705.1	RpoD/SigA family RNA polymerase sigma factor	chromosome		NC_003272.1	5097964	5099136	+	alr4249	RS22960	1173	Nostoc sp. PCC 7120 = FACHB-418	Cyanobacteria	unclassified	Nostocales	Nostocaceae	Nostoc
WP_010999734.1	Q8YKW1	SigB	316	*Sigma70_r1_2*Sigma70_r3*Sigma70_r2*Sigma70_r3*Sigma70_r4	A	A.5	SigA.5.1	GCF_000009705.1	RpoD/SigA family RNA polymerase sigma factor	plasmid	pCC7120alpha	NC_003276.1	178824	179774	-	all7179	RS29265	951	Nostoc sp. PCC 7120 = FACHB-418	Cyanobacteria	unclassified	Nostocales	Nostocaceae	Nostoc
WP_010997994.1	Q8YQH5	SigF	258	*Sigma70_r2*Sigma70_r3*Sigma70_r4	C	C.1	SigC.1.1	GCF_000009705.1	RNA polymerase sigma factor SigF	chromosome		NC_003272.1	4649618	4650394	-	all3853	RS20960	777	Nostoc sp. PCC 7120 = FACHB-418	Cyanobacteria	unclassified	Nostocales	Nostocaceae	Nostoc
WP_010997431.1	Q8YS12	SigG	218	*Sigma70_r2*Sigma70_r4_2	F	F.1	SigF.1.1	GCF_000009705.1	sigma-70 family RNA polymerase sigma factor	chromosome		NC_003272.1	3954895	3955551	+	alr3280	RS18150	657	Nostoc sp. PCC 7120 = FACHB-418	Cyanobacteria	unclassified	Nostocales	Nostocaceae	Nostoc
WP_010996351.1	Q8YUY8	SigI	201	*Sigma70_r2*Sigma70_r4_2	F	F.1	SigF.1.2	GCF_000009705.1	sigma-70 family RNA polymerase sigma factor	chromosome		NC_003272.1	2636309	2636914	-	all2193	RS12815	606	Nostoc sp. PCC 7120 = FACHB-418	Cyanobacteria	unclassified	Nostocales	Nostocaceae	Nostoc
WP_010994454.1	Q8Z026	SigJ	261	*Sigma70_r2*Sigma70_r4_2	F	F.1	SigF.1.3	GCF_000009705.1	RNA polymerase sigma factor SigF	chromosome		NC_003272.1	306021	306806	+	alr0277	RS03350	786	Nostoc sp. PCC 7120 = FACHB-418	Cyanobacteria	unclassified	Nostocales	Nostocaceae	Nostoc
WP_010999861.1	na	na	404	*Sigma70_r4	J	J.1	SigJ.1.1	GCF_000009705.1	sigma-70 family RNA polymerase sigma factor	plasmid	pCC7120alpha	NC_003276.1	339491	340705	+	alr7311	RS29915	1215	Nostoc sp. PCC 7120 = FACHB-418	Cyanobacteria	unclassified	Nostocales	Nostocaceae	Nostoc
WP_010995548.1	na	na	401	*Sigma70_r4	J	J.1	SigJ.1.2	GCF_000009705.1	sigma-70 family RNA polymerase sigma factor	chromosome		NC_003272.1	1629070	1630275	+	alr1376	RS08710	1206	Nostoc sp. PCC 7120 = FACHB-418	Cyanobacteria	unclassified	Nostocales	Nostocaceae	Nostoc
WP_044521815.1	na	na	391	*Sigma70_r4	J	J.1	SigJ.1.3	GCF_000009705.1	sigma-70 family RNA polymerase sigma factor	chromosome		NC_003272.1	4326071	4327246	-	all3581	RS19635	1176	Nostoc sp. PCC 7120 = FACHB-418	Cyanobacteria	unclassified	Nostocales	Nostocaceae	Nostoc
WP_010874154.1	P74565	SigA	425	*Sigma70_r1_2*Sigma70_r2*Sigma70_r3*Sigma70_r4	A	A.1	SigA.1.1	GCF_000009725.1	RNA polymerase sigma factor RpoD	chromosome		NC_000911.1	3323275	3324552	+		RS17245	1278	Synechocystis sp. PCC 6803 GCF2	Cyanobacteria	unclassified	Synechococcales	Merismopediaceae	Synechocystis
WP_020862221.1	Q55525	SigB	328	*Sigma70_r1_2*Sigma70_r2*Sigma70_r3*Sigma70_r4	A	A.1	SigA.1.2	GCF_000009725.1	RNA polymerase sigma factor, RpoD/SigA family	chromosome		NC_000911.1	2269126	2270112	-		RS12540	987	Synechocystis sp. PCC 6803 GCF2	Cyanobacteria	unclassified	Synechococcales	Merismopediaceae	Synechocystis
WP_010873646.1	Q59996	SigC	404	*Sigma70_r1_2*Sigma70_r2*Sigma70_r3*Sigma70_r4	A	A.1	SigA.1.3	GCF_000009725.1	RNA polymerase sigma factor SigC	chromosome		NC_000911.1	2731560	2732774	-		RS14610	1215	Synechocystis sp. PCC 6803 GCF2	Cyanobacteria	unclassified	Synechococcales	Merismopediaceae	Synechocystis
WP_010872341.1	P73666	SigD	318	*Sigma70_r1_2*Sigma70_r2*Sigma70_r3*Sigma70_r4	A	A.1	SigA.1.4	GCF_000009725.1	RNA polymerase sigma factor, RpoD/SigA family	chromosome		NC_000911.1	1254783	1255739	-		RS07740	957	Synechocystis sp. PCC 6803 GCF2	Cyanobacteria	unclassified	Synechococcales	Merismopediaceae	Synechocystis
WP_010872387.1	P73710	SigE	369	*Sigma70_r1_2*Sigma70_r2*Sigma70_r3*Sigma70_r4	A	A.1	SigA.1.5	GCF_000009725.1	RNA polymerase sigma factor, RpoD/SigA family	chromosome		NC_000911.1	1301671	1302780	-		RS07975	1110	Synechocystis sp. PCC 6803 GCF2	Cyanobacteria	unclassified	Synechococcales	Merismopediaceae	Synechocystis
WP_010874185.1	P74595	SigF	258	*Sigma70_r2*Sigma70_r4	E	E.1	SigE.1.1	GCF_000009725.1	RNA polymerase sigma factor SigF	chromosome		NC_000911.1	3371247	3372023	+		RS17440	777	Synechocystis sp. PCC 6803 GCF2	Cyanobacteria	unclassified	Synechococcales	Merismopediaceae	Synechocystis
WP_071822648.1	P73744	SigH	202	*Sigma70_r2*Sigma70_r4	E	E.1	SigE.1.2	GCF_000009725.1	sigma-70 family RNA polymerase sigma factor	chromosome		NC_000911.1	1342052	1342660	-		RS08165	609	Synechocystis sp. PCC 6803 GCF2	Cyanobacteria	unclassified	Synechococcales	Merismopediaceae	Synechocystis
WP_010873561.1	Q55192	SigI	185	*Sigma70_r2*Sigma70_r4	E	E.1	SigE.1.3	GCF_000009725.1	sigma-70 family RNA polymerase sigma factor	chromosome		NC_000911.1	2634660	2635217	-		RS14165	558	Synechocystis sp. PCC 6803 GCF2	Cyanobacteria	unclassified	Synechococcales	Merismopediaceae	Synechocystis
WP_010872101.1	P73431	SigG	223	*Sigma70_r2*Sigma70_r4_2	F	F.1	SigF.1.1	GCF_000009725.1	sigma-70 family RNA polymerase sigma factor	chromosome		NC_000911.1	983804	984475	+		RS06480	672	Synechocystis sp. PCC 6803 GCF2	Cyanobacteria	unclassified	Synechococcales	Merismopediaceae	Synechocystis
WP_002796209.1	B0JGK3	SigA	416	*Sigma70_r1_2*Sigma70_r2*Sigma70_r3*Sigma70_r4	A	A.1	SigA.1.1	GCF_000010625.1	RNA polymerase sigma factor RpoD	chromosome		NC_010296.1	5008809	5010059	+		RS23665	1251	Microcystis aeruginosa NIES-843	Cyanobacteria	unclassified	Chroococcales	Microcystaceae	Microcystis
WP_012264833.1	B0JU57	SigB	328	*Sigma70_r1_2*Sigma70_r2*Sigma70_r3*Sigma70_r4	A	A.1	SigA.1.2	GCF_000010625.1	RNA polymerase sigma factor, RpoD/SigA family	chromosome		NC_010296.1	1265807	1266793	+		RS06260	987	Microcystis aeruginosa NIES-843	Cyanobacteria	unclassified	Chroococcales	Microcystaceae	Microcystis
WP_012264450.1	B0JRK7	SigC	414	*Sigma70_r1_2*Sigma70_r2*Sigma70_r3*Sigma70_r4	A	A.1	SigA.1.3	GCF_000010625.1	RNA polymerase sigma factor SigC	chromosome		NC_010296.1	810553	811797	-		RS04125	1245	Microcystis aeruginosa NIES-843	Cyanobacteria	unclassified	Chroococcales	Microcystaceae	Microcystis
WP_012267117.1	B0JTP4	SigD	318	*Sigma70_r1_2*Sigma70_r2*Sigma70_r3*Sigma70_r4	A	A.1	SigA.1.4	GCF_000010625.1	RNA polymerase sigma factor, RpoD/SigA family	chromosome		NC_010296.1	4161423	4162379	-		RS19610	957	Microcystis aeruginosa NIES-843	Cyanobacteria	unclassified	Chroococcales	Microcystaceae	Microcystis
WP_012267652.1	B0JY74	SigE	377	*Sigma70_r1_2*Sigma70_r2*Sigma70_r3*Sigma70_r4	A	A.1	SigA.1.5	GCF_000010625.1	RNA polymerase sigma factor, RpoD/SigA family	chromosome		NC_010296.1	4852769	4853902	+		RS23020	1134	Microcystis aeruginosa NIES-843	Cyanobacteria	unclassified	Chroococcales	Microcystaceae	Microcystis
WP_012267654.1	B0JY76	SigF	258	*Sigma70_r2*Sigma70_r3*Sigma70_r4_2	D	D.1	SigD.1.1	GCF_000010625.1	RNA polymerase sigma factor SigF	chromosome		NC_010296.1	4855797	4856573	-		RS23030	777	Microcystis aeruginosa NIES-843	Cyanobacteria	unclassified	Chroococcales	Microcystaceae	Microcystis
WP_002759776.1	B0JMU0	SigG	218	*Sigma70_r2*Sigma70_r4_2	F	F.1	SigF.1.1	GCF_000010625.1	sigma-70 family RNA polymerase sigma factor	chromosome		NC_010296.1	245874	246530	-		RS01275	657	Microcystis aeruginosa NIES-843	Cyanobacteria	unclassified	Chroococcales	Microcystaceae	Microcystis
WP_012267392.1	na	na	194	*Sigma70_r2*Sigma70_r4_2	F	F.1	SigF.1.2	GCF_000010625.1	sigma-70 family RNA polymerase sigma factor	chromosome		NC_010296.1	4510231	4510815	+		RS21355	585	Microcystis aeruginosa NIES-843	Cyanobacteria	unclassified	Chroococcales	Microcystaceae	Microcystis
WP_041804334.1	na	na	166	*Sigma70_r4	J	J.1	SigJ.1.1	GCF_000010625.1	helix-turn-helix domain-containing protein	chromosome		NC_010296.1	4982922	4983422	-		RS23545	501	Microcystis aeruginosa NIES-843	Cyanobacteria	unclassified	Chroococcales	Microcystaceae	Microcystis
WP_164920727.1	Q8DL79	SigA	388	*Sigma70_r1_2*Sigma70_r2*Sigma70_r3*Sigma70_r4	A	A.1	SigA.1.1	GCF_000011345.1	RNA polymerase sigma factor RpoD	chromosome		NC_004113.1	622140	623306	-		RS03140	1167	Thermosynechococcus vestitus BP-1	Cyanobacteria	unclassified	Pseudanabaenales	Thermosynechococcaceae	Thermosynechococcus
WP_193329020.1	Q8DKM8	SigB	326	*Sigma70_r1_2*Sigma70_r2*Sigma70_r3*Sigma70_r4	A	A.1	SigA.1.2	GCF_000011345.1	RNA polymerase sigma factor, RpoD/SigA family	chromosome		NC_004113.1	855555	856535	-		RS04215	981	Thermosynechococcus vestitus BP-1	Cyanobacteria	unclassified	Pseudanabaenales	Thermosynechococcaceae	Thermosynechococcus
WP_164920704.1	Q8DLJ2	SigC	370	*Sigma70_r1_2*Sigma70_r2*Sigma70_r3*Sigma70_r4	A	A.1	SigA.1.3	GCF_000011345.1	RNA polymerase sigma factor, RpoD/SigA family	chromosome		NC_004113.1	493460	494572	+		RS02550	1113	Thermosynechococcus vestitus BP-1	Cyanobacteria	unclassified	Pseudanabaenales	Thermosynechococcaceae	Thermosynechococcus
WP_011056119.1	Q8DM59	SigD	315	*Sigma70_r1_2*Sigma70_r2*Sigma70_r3*Sigma70_r4	A	A.1	SigA.1.4	GCF_000011345.1	RNA polymerase sigma factor, RpoD/SigA family	chromosome		NC_004113.1	247496	248443	+		RS01340	948	Thermosynechococcus vestitus BP-1	Cyanobacteria	unclassified	Pseudanabaenales	Thermosynechococcaceae	Thermosynechococcus
WP_011056585.1	Q8DKW3	SigF	261	*Sigma70_r2*Sigma70_r3*Sigma70_r4_2	D	D.1	SigD.1.1	GCF_000011345.1	RNA polymerase sigma factor SigF	chromosome		NC_004113.1	761514	762299	+		RS03750	786	Thermosynechococcus vestitus BP-1	Cyanobacteria	unclassified	Pseudanabaenales	Thermosynechococcaceae	Thermosynechococcus
WP_011057943.1	Q8DH51	SigG	219	*Sigma70_r2*Sigma70_r4_2	F	F.1	SigF.1.1	GCF_000011345.1	sigma-70 family RNA polymerase sigma factor	chromosome		NC_004113.1	2195586	2196245	+		RS10695	660	Thermosynechococcus vestitus BP-1	Cyanobacteria	unclassified	Pseudanabaenales	Thermosynechococcaceae	Thermosynechococcus
WP_011056172.1	Q8DM09	SigH	201	*Sigma70_r2*Sigma70_r4_2	F	F.1	SigF.1.2	GCF_000011345.1	sigma-70 family RNA polymerase sigma factor	chromosome		NC_004113.1	303612	304217	+		RS01610	606	Thermosynechococcus vestitus BP-1	Cyanobacteria	unclassified	Pseudanabaenales	Thermosynechococcaceae	Thermosynechococcus
WP_011377664.1	P38023	SigA	399	*Sigma70_r1_2*Sigma70_r2*Sigma70_r3*Sigma70_r4	A	A.1	SigA.1.1	GCF_000012525.1	RNA polymerase sigma factor RpoD	chromosome		NC_007604.1	642767	643966	-		RS03325	1200	Synechococcus elongatus PCC7942	Cyanobacteria	unclassified	Synechococcales	Merismopediaceae	Synechococcus
WP_011378168.1	Q31ME3	SigB	320	*Sigma70_r1_2*Sigma70_r2*Sigma70_r3*Sigma70_r4	A	A.1	SigA.1.2	GCF_000012525.1	circadian expression RNA polymerase sigma factor SigA2	chromosome		NC_007604.1	1816600	1817562	-		RS08885	963	Synechococcus elongatus PCC7942	Cyanobacteria	unclassified	Synechococcales	Merismopediaceae	Synechococcus
WP_011244555.1	Q31M40	SigC	398	*Sigma70_r1_2*Sigma70_r2*Sigma70_r3*Sigma70_r4	A	A.1	SigA.1.3	GCF_000012525.1	RNA polymerase sigma factor SigC	chromosome		NC_007604.1	1916620	1917816	+		RS09380	1197	Synechococcus elongatus PCC7942	Cyanobacteria	unclassified	Synechococcales	Merismopediaceae	Synechococcus
WP_011377675.1	Q31QG5	SigD	320	*Sigma70_r1_2*Sigma70_r2*Sigma70_r3*Sigma70_r4	A	A.1	SigA.1.4	GCF_000012525.1	RNA polymerase sigma factor, RpoD/SigA family	chromosome		NC_007604.1	666887	667849	+		RS03440	963	Synechococcus elongatus PCC7942	Cyanobacteria	unclassified	Synechococcales	Merismopediaceae	Synechococcus
WP_011378081.1	Q31MY2	SigM	310	*Sigma70_r1_2*Sigma70_r2*Sigma70_r3*Sigma70_r4	A	A.1	SigA.1.5	GCF_000012525.1	RpoD/SigA family RNA polymerase sigma factor	chromosome		NC_007604.1	1613464	1614396	-		RS07940	933	Synechococcus elongatus PCC7942	Cyanobacteria	unclassified	Synechococcales	Merismopediaceae	Synechococcus
WP_011243265.1	Q31QR8	SigM	311	*Sigma70_r1_2*Sigma70_r2*Sigma70_r3*Sigma70_r4	A	A.1	SigA.1.6	GCF_000012525.1	RpoD/SigA family RNA polymerase sigma factor	chromosome		NC_007604.1	550718	551653	-		RS02895	936	Synechococcus elongatus PCC7942	Cyanobacteria	unclassified	Synechococcales	Merismopediaceae	Synechococcus
WP_011244805.1	Q31N29	SigF	259	*Sigma70_r2*Sigma70_r3*Sigma70_r4	C	C.1	SigC.1.1	GCF_000012525.1	RNA polymerase sigma factor SigF	chromosome		NC_007604.1	1560399	1561178	-		RS07720	780	Synechococcus elongatus PCC7942	Cyanobacteria	unclassified	Synechococcales	Merismopediaceae	Synechococcus
WP_011244401.1	Q31LN5	SigI	196	*Sigma70_r2*Sigma70_r4	E	E.1	SigE.1.1	GCF_000012525.1	sigma-70 family RNA polymerase sigma factor	chromosome		NC_007604.1	2073028	2073618	+		RS10165	591	Synechococcus elongatus PCC7942	Cyanobacteria	unclassified	Synechococcales	Merismopediaceae	Synechococcus
WP_011244481.1	Q31LW6	SigG	218	*Sigma70_r2*Sigma70_r4_2	F	F.1	SigF.1.1	GCF_000012525.1	sigma-70 family RNA polymerase sigma factor	chromosome		NC_007604.1	1999240	1999896	-		RS09760	657	Synechococcus elongatus PCC7942	Cyanobacteria	unclassified	Synechococcales	Merismopediaceae	Synechococcus
WP_011378189.1	Q31MA5	SigJ	260	*Sigma70_r2*Sigma70_r4_2	F	F.1	SigF.1.2	GCF_000012525.1	RNA polymerase sigma factor SigF	chromosome		NC_007604.1	1852529	1853311	+		RS09065	783	Synechococcus elongatus PCC7942	Cyanobacteria	unclassified	Synechococcales	Merismopediaceae	Synechococcus
WP_012307623.1	Q59965	SigA	375	*Sigma70_r1_2*Sigma70_r2*Sigma70_r3*Sigma70_r4	A	A.1	SigA.1.1	GCF_000019485.1	RNA polymerase sigma factor RpoD	chromosome		NC_010475.1	2091756	2092883	+		RS10050	1128	Synechococcus sp. PCC 7002	Cyanobacteria	unclassified	Synechococcales	Synechococcaceae	Synechococcus
WP_012306824.1	B1XKF5	SigB	328	*Sigma70_r1_2*Sigma70_r2*Sigma70_r3*Sigma70_r4	A	A.1	SigA.1.2	GCF_000019485.1	RNA polymerase sigma factor, RpoD/SigA family	chromosome		NC_010475.1	1246031	1247017	-		RS06005	987	Synechococcus sp. PCC 7002	Cyanobacteria	unclassified	Synechococcales	Synechococcaceae	Synechococcus
WP_012305904.1	B1XMU3	SigC	398	*Sigma70_r1_2*Sigma70_r2*Sigma70_r3*Sigma70_r4	A	A.1	SigA.1.3	GCF_000019485.1	RNA polymerase sigma factor SigC	chromosome		NC_010475.1	283101	284297	-		RS01335	1197	Synechococcus sp. PCC 7002	Cyanobacteria	unclassified	Synechococcales	Synechococcaceae	Synechococcus
WP_012307443.1	B1XQ38	SigD	318	*Sigma70_r1_2*Sigma70_r2*Sigma70_r3*Sigma70_r4	A	A.1	SigA.1.4	GCF_000019485.1	RNA polymerase sigma factor, RpoD/SigA family	chromosome		NC_010475.1	1919984	1920940	-		RS09175	957	Synechococcus sp. PCC 7002	Cyanobacteria	unclassified	Synechococcales	Synechococcaceae	Synechococcus
WP_012305998.1	B1XNJ6	SigE	365	*Sigma70_r1_2*Sigma70_r2*Sigma70_r3*Sigma70_r4	A	A.1	SigA.1.5	GCF_000019485.1	RpoD/SigA family RNA polymerase sigma factor	chromosome		NC_010475.1	388619	389716	-		RS01800	1098	Synechococcus sp. PCC 7002	Cyanobacteria	unclassified	Synechococcales	Synechococcaceae	Synechococcus
WP_012307534.1	Q9WWP8	SigF	259	*Sigma70_r2*Sigma70_r3*Sigma70_r4	C	C.1	SigC.1.1	GCF_000019485.1	RNA polymerase sigma factor SigF	chromosome		NC_010475.1	2008610	2009389	+		RS09630	780	Synechococcus sp. PCC 7002	Cyanobacteria	unclassified	Synechococcales	Synechococcaceae	Synechococcus
WP_012307580.1	Q9WWP6	SigG	218	*Sigma70_r2*Sigma70_r4_2	F	F.1	SigF.1.1	GCF_000019485.1	sigma-70 family RNA polymerase sigma factor	chromosome		NC_010475.1	2053015	2053671	+		RS09845	657	Synechococcus sp. PCC 7002	Cyanobacteria	unclassified	Synechococcales	Synechococcaceae	Synechococcus
WP_012307716.1	Q9WWP4	SigH	199	*Sigma70_r2*Sigma70_r4_2	F	F.1	SigF.1.2	GCF_000019485.1	sigma-70 family RNA polymerase sigma factor	chromosome		NC_010475.1	2189831	2190430	-		RS10525	600	Synechococcus sp. PCC 7002	Cyanobacteria	unclassified	Synechococcales	Synechococcaceae	Synechococcus
WP_012407749.1	B2IV51	SigC	416	*Sigma70_r1_2*Sigma70_r2*Sigma70_r3*Sigma70_r4	A	A.1	SigA.1.1	GCF_000020025.1	RNA polymerase sigma factor SigC	chromosome		NC_010628.1	1178470	1179720	+		RS05080	1251	Nostoc punctiforme PCC 73102	Cyanobacteria	unclassified	Nostocales	Nostocaceae	Nostoc
WP_012408212.1	na	na	339	*Sigma70_r1_2*Sigma70_r2*Sigma70_r3*Sigma70_r4	A	A.1	SigA.1.2	GCF_000020025.1	RNA polymerase sigma factor, RpoD/SigA family	chromosome		NC_010628.1	1841698	1842717	+		RS07610	1020	Nostoc punctiforme PCC 73102	Cyanobacteria	unclassified	Nostocales	Nostocaceae	Nostoc
WP_012408451.1	na	na	321	*Sigma70_r1_2*Sigma70_r2*Sigma70_r3*Sigma70_r4	A	A.1	SigA.1.3	GCF_000020025.1	RNA polymerase sigma factor, RpoD/SigA family	chromosome		NC_010628.1	2181761	2182726	-		RS08985	966	Nostoc punctiforme PCC 73102	Cyanobacteria	unclassified	Nostocales	Nostocaceae	Nostoc
WP_012409712.1	na	na	332	*Sigma70_r1_2*Sigma70_r2*Sigma70_r3*Sigma70_r4	A	A.1	SigA.1.4	GCF_000020025.1	RNA polymerase sigma factor, RpoD/SigA family	chromosome		NC_010628.1	4097091	4098089	+		RS16690	999	Nostoc punctiforme PCC 73102	Cyanobacteria	unclassified	Nostocales	Nostocaceae	Nostoc
WP_012410436.1	na	na	327	*Sigma70_r1_2*Sigma70_r2*Sigma70_r3*Sigma70_r4	A	A.1	SigA.1.5	GCF_000020025.1	RNA polymerase sigma factor, RpoD/SigA family	chromosome		NC_010628.1	5137023	5138006	-		RS20645	984	Nostoc punctiforme PCC 73102	Cyanobacteria	unclassified	Nostocales	Nostocaceae	Nostoc
WP_012412585.1	na	na	389	*Sigma70_r1_2*Sigma70_r2*Sigma70_r3*Sigma70_r4	A	A.1	SigA.1.6	GCF_000020025.1	RNA polymerase sigma factor RpoD	chromosome		NC_010628.1	7874359	7875528	+		RS32385	1170	Nostoc punctiforme PCC 73102	Cyanobacteria	unclassified	Nostocales	Nostocaceae	Nostoc
WP_041565122.1	na	na	390	*Sigma70_r1_2*Sigma70_r2*Sigma70_r3*Sigma70_r4	A	A.1	SigA.1.7	GCF_000020025.1	RpoD/SigA family RNA polymerase sigma factor	chromosome		NC_010628.1	392273	393445	+		RS01580	1173	Nostoc punctiforme PCC 73102	Cyanobacteria	unclassified	Nostocales	Nostocaceae	Nostoc
WP_041565706.1	na	na	318	*Sigma70_r1_2*Sigma70_r2*Sigma70_r3*Sigma70_r4	A	A.1	SigA.1.8	GCF_000020025.1	RNA polymerase sigma factor, RpoD/SigA family	chromosome		NC_010628.1	7162845	7163801	-		RS29355	957	Nostoc punctiforme PCC 73102	Cyanobacteria	unclassified	Nostocales	Nostocaceae	Nostoc
WP_012413167.1	na	na	316	*Sigma70_r1_2*Sigma70_r2*Sigma70_r3*Sigma70_r4	A	A.1	SigA.1.9	GCF_000020025.1	RNA polymerase sigma factor, RpoD/SigA family	plasmid	pNPUN02	NC_010632.1	3100	4050	+		RS35235	951	Nostoc punctiforme PCC 73102	Cyanobacteria	unclassified	Nostocales	Nostocaceae	Nostoc
WP_041565597.1	B2IZ53	SigF	258	*Sigma70_r2*Sigma70_r3*Sigma70_r4	C	C.1	SigC.1.1	GCF_000020025.1	RNA polymerase sigma factor SigF	chromosome		NC_010628.1	5966119	5966895	+		RS24310	777	Nostoc punctiforme PCC 73102	Cyanobacteria	unclassified	Nostocales	Nostocaceae	Nostoc
WP_012410498.1	B2J7T6	SigG	218	*Sigma70_r2*Sigma70_r4_2	F	F.1	SigF.1.1	GCF_000020025.1	sigma-70 family RNA polymerase sigma factor	chromosome		NC_010628.1	5216342	5216998	+		RS20960	657	Nostoc punctiforme PCC 73102	Cyanobacteria	unclassified	Nostocales	Nostocaceae	Nostoc
WP_012408070.1	B2IYG2	SigJ	261	*Sigma70_r2*Sigma70_r4_2	F	F.1	SigF.1.2	GCF_000020025.1	RNA polymerase sigma factor SigF	chromosome		NC_010628.1	1624987	1625772	-		RS06810	786	Nostoc punctiforme PCC 73102	Cyanobacteria	unclassified	Nostocales	Nostocaceae	Nostoc
WP_012408741.1	B2J640	SigK	434	*Sigma70_r2*Sigma70_r4_2*DUF6596	F	F.3	SigF.3.1	GCF_000020025.1	RNA polymerase sigma factor	chromosome		NC_010628.1	2595852	2597156	+		RS10720	1305	Nostoc punctiforme PCC 73102	Cyanobacteria	unclassified	Nostocales	Nostocaceae	Nostoc
WP_041565341.1	na	na	122	*Sigma70_r2	H	H.1	SigH.1.1	GCF_000020025.1	hypothetical protein	chromosome		NC_010628.1	2866301	2866669	-		RS11675	369	Nostoc punctiforme PCC 73102	Cyanobacteria	unclassified	Nostocales	Nostocaceae	Nostoc
WP_041566570.1	na	na	61	*Sigma70_r4	J	J.1	SigJ.1.1	GCF_000020025.1	hypothetical protein	plasmid	pNPUN01	NC_010631.1	23724	23909	-		RS40220	186	Nostoc punctiforme PCC 73102	Cyanobacteria	unclassified	Nostocales	Nostocaceae	Nostoc
WP_234711183.1	na	na	45	*Sigma70_r4	J	J.1	SigJ.1.2	GCF_000020025.1	hypothetical protein	plasmid	pNPUN01	NC_010631.1	13367	13504	-		RS39685	138	Nostoc punctiforme PCC 73102	Cyanobacteria	unclassified	Nostocales	Nostocaceae	Nostoc
WP_012412894.1	B2JBU3	SigR	396	*Sigma70_r4_2	K	K.1	SigK.1.1	GCF_000020025.1	sigma-70 family RNA polymerase sigma factor	plasmid	pNPUN03	NC_010630.1	68937	70127	-		RS36720	1191	Nostoc punctiforme PCC 73102	Cyanobacteria	unclassified	Nostocales	Nostocaceae	Nostoc
WP_234710935.1	B2J000	SigL	763	*Sigma70_r4_2*NB-ARC*TPR_MalT	K	K.3	SigK.3.1	GCF_000020025.1	NB-ARC domain-containing protein	chromosome		NC_010628.1	4158636	4160927	+		RS16930	2292	Nostoc punctiforme PCC 73102	Cyanobacteria	unclassified	Nostocales	Nostocaceae	Nostoc
WP_052304723.1	na	na	293	*Sigma70_r1_2*Sigma70_r3*Sigma70_r2*Sigma70_r3	Z	Z.5	SigZ.5.1	GCF_000020025.1	RNA polymerase sigma factor, RpoD/SigA family	plasmid	pNPUN01	NC_010631.1	18264	19145	-		RS33845	882	Nostoc punctiforme PCC 73102	Cyanobacteria	unclassified	Nostocales	Nostocaceae	Nostoc
WP_011316406.1	Q3M2G3	SigP	314	*Sigma70_r1_2*Sigma70_r2*Sigma70_r3*Sigma70_r4	A	A.1	SigA.1.1	GCF_000204075.1	RpoD/SigA family RNA polymerase sigma factor	plasmid	A	NC_007410.1	126026	126970	+		RS26555	945	Trichormus variabilis ATCC 29413	Cyanobacteria	unclassified	Nostocales	Nostocaceae	Trichormus
WP_010999387.1	na	na	390	*Sigma70_r1_2*Sigma70_r2*Sigma70_r3*Sigma70_r4	A	A.1	SigA.1.2	GCF_000204075.1	RNA polymerase sigma factor RpoD	chromosome		NC_007413.1	1741364	1742536	+		RS07125	1173	Trichormus variabilis ATCC 29413	Cyanobacteria	unclassified	Nostocales	Nostocaceae	Trichormus
WP_011318011.1	na	na	416	*Sigma70_r1_2*Sigma70_r2*Sigma70_r3*Sigma70_r4	A	A.1	SigA.1.3	GCF_000204075.1	RNA polymerase sigma factor SigC	chromosome		NC_007413.1	1426867	1428117	+		RS05905	1251	Trichormus variabilis ATCC 29413	Cyanobacteria	unclassified	Nostocales	Nostocaceae	Trichormus
WP_011318703.1	na	na	327	*Sigma70_r1_2*Sigma70_r2*Sigma70_r3*Sigma70_r4	A	A.1	SigA.1.4	GCF_000204075.1	RNA polymerase sigma factor, RpoD/SigA family	chromosome		NC_007413.1	2366836	2367819	-		RS09615	984	Trichormus variabilis ATCC 29413	Cyanobacteria	unclassified	Nostocales	Nostocaceae	Trichormus
WP_041456032.1	na	na	390	*Sigma70_r1_2*Sigma70_r2*Sigma70_r3*Sigma70_r4	A	A.1	SigA.1.5	GCF_000204075.1	RpoD/SigA family RNA polymerase sigma factor	chromosome		NC_007413.1	1477815	1478987	+		RS06070	1173	Trichormus variabilis ATCC 29413	Cyanobacteria	unclassified	Nostocales	Nostocaceae	Trichormus
WP_041456716.1	na	na	318	*Sigma70_r1_2*Sigma70_r2*Sigma70_r3*Sigma70_r4	A	A.1	SigA.1.6	GCF_000204075.1	RNA polymerase sigma factor, RpoD/SigA family	chromosome		NC_007413.1	2347523	2348479	-		RS09550	957	Trichormus variabilis ATCC 29413	Cyanobacteria	unclassified	Nostocales	Nostocaceae	Trichormus
WP_011316350.1	na	na	316	*Sigma70_r1_2*Sigma70_r3*Sigma70_r2*Sigma70_r3*Sigma70_r4	A	A.5	SigA.5.1	GCF_000204075.1	RpoD/SigA family RNA polymerase sigma factor	plasmid	A	NC_007410.1	65809	66759	+		RS26265	951	Trichormus variabilis ATCC 29413	Cyanobacteria	unclassified	Nostocales	Nostocaceae	Trichormus
WP_011318646.1	na	na	258	*Sigma70_r2*Sigma70_r3*Sigma70_r4	C	C.1	SigC.1.1	GCF_000204075.1	RNA polymerase sigma factor SigF	chromosome		NC_007413.1	2297176	2297952	+		RS09335	777	Trichormus variabilis ATCC 29413	Cyanobacteria	unclassified	Nostocales	Nostocaceae	Trichormus
WP_011319824.1	na	na	261	*Sigma70_r2*Sigma70_r3*Sigma70_r4_2	D	D.1	SigD.1.1	GCF_000204075.1	RNA polymerase sigma factor SigF	chromosome		NC_007413.1	3833698	3834483	-		RS15590	786	Trichormus variabilis ATCC 29413	Cyanobacteria	unclassified	Nostocales	Nostocaceae	Trichormus
WP_011321589.1	na	na	218	*Sigma70_r2*Sigma70_r4_2	F	F.1	SigF.1.1	GCF_000204075.1	sigma-70 family RNA polymerase sigma factor	chromosome		NC_007413.1	6203699	6204355	+		RS25020	657	Trichormus variabilis ATCC 29413	Cyanobacteria	unclassified	Nostocales	Nostocaceae	Trichormus
WP_013036454.1	Q3M2U9	SigN	240	*Sigma70_r2	H	H.1	SigH.1.1	GCF_000204075.1	sigma-70 family RNA polymerase sigma factor	miscellaneous	Incision-element	NC_014000.1	16459	17181	+		RS25860	723	Trichormus variabilis ATCC 29413	Cyanobacteria	unclassified	Nostocales	Nostocaceae	Trichormus
WP_011318421.1	na	na	391	*Sigma70_r4	J	J.1	SigJ.1.1	GCF_000204075.1	sigma-70 family RNA polymerase sigma factor	chromosome		NC_007413.1	1986024	1987199	-		RS08150	1176	Trichormus variabilis ATCC 29413	Cyanobacteria	unclassified	Nostocales	Nostocaceae	Trichormus
WP_011320783.1	na	na	402	*Sigma70_r4	J	J.1	SigJ.1.2	GCF_000204075.1	sigma-70 family RNA polymerase sigma factor	chromosome		NC_007413.1	5091103	5092311	-		RS20775	1209	Trichormus variabilis ATCC 29413	Cyanobacteria	unclassified	Nostocales	Nostocaceae	Trichormus
WP_011124649.1	na	na	438	*Sigma70_r1_2*Sigma70_r2*Sigma70_r3*Sigma70_r4	A	A.1	SigA.1.1	GCF_000007925.1	RNA polymerase sigma factor RpoD	chromosome		NC_005042.1	471863	473179	-		RS02530	1317	Prochlorococcus marinus subsp. marinus str. CCMP1375	Cyanobacteria	unclassified	Synechococcales	Prochlorococcaceae	Prochlorococcus
WP_011124733.1	na	na	310	*Sigma70_r1_2*Sigma70_r2*Sigma70_r3*Sigma70_r4	A	A.1	SigA.1.2	GCF_000007925.1	sigma-70 family RNA polymerase sigma factor	chromosome		NC_005042.1	548286	549218	-		RS02950	933	Prochlorococcus marinus subsp. marinus str. CCMP1375	Cyanobacteria	unclassified	Synechococcales	Prochlorococcaceae	Prochlorococcus
WP_011125514.1	na	na	313	*Sigma70_r1_2*Sigma70_r2*Sigma70_r3*Sigma70_r4	A	A.1	SigA.1.3	GCF_000007925.1	RpoD/SigA family RNA polymerase sigma factor	chromosome		NC_005042.1	1264686	1265627	-		RS06700	942	Prochlorococcus marinus subsp. marinus str. CCMP1375	Cyanobacteria	unclassified	Synechococcales	Prochlorococcaceae	Prochlorococcus
WP_011125940.1	na	na	328	*Sigma70_r1_2*Sigma70_r2*Sigma70_r3*Sigma70_r4	A	A.1	SigA.1.4	GCF_000007925.1	RpoD/SigA family RNA polymerase sigma factor	chromosome		NC_005042.1	1643541	1644527	-		RS08815	987	Prochlorococcus marinus subsp. marinus str. CCMP1375	Cyanobacteria	unclassified	Synechococcales	Prochlorococcaceae	Prochlorococcus
WP_011126012.1	na	na	339	*Sigma70_r1_2*Sigma70_r2*Sigma70_r3*Sigma70_r4	A	A.1	SigA.1.5	GCF_000007925.1	RpoD/SigA family RNA polymerase sigma factor	chromosome		NC_005042.1	1722731	1723750	+		RS09180	1020	Prochlorococcus marinus subsp. marinus str. CCMP1375	Cyanobacteria	unclassified	Synechococcales	Prochlorococcaceae	Prochlorococcus
WP_011244555.1	na	na	398	*Sigma70_r1_2*Sigma70_r2*Sigma70_r3*Sigma70_r4	A	A.1	SigA.1.1	GCF_000010065.1	RNA polymerase sigma factor SigC	chromosome		NC_006576.1	2399234	2400430	-		RS11880	1197	Synechococcus elongatus PCC 6301	Cyanobacteria	unclassified	Synechococcales	Synechococcaceae	Synechococcus
WP_011378081.1	na	na	310	*Sigma70_r1_2*Sigma70_r2*Sigma70_r3*Sigma70_r4	A	A.1	SigA.1.2	GCF_000010065.1	RpoD/SigA family RNA polymerase sigma factor	chromosome		NC_006576.1	14434	15366	-		RS00075	933	Synechococcus elongatus PCC 6301	Cyanobacteria	unclassified	Synechococcales	Synechococcaceae	Synechococcus
WP_011377675.1	na	na	320	*Sigma70_r1_2*Sigma70_r2*Sigma70_r3*Sigma70_r4	A	A.1	SigA.1.3	GCF_000010065.1	RNA polymerase sigma factor, RpoD/SigA family	chromosome		NC_006576.1	953022	953984	-		RS04510	963	Synechococcus elongatus PCC 6301	Cyanobacteria	unclassified	Synechococcales	Synechococcaceae	Synechococcus
WP_011243265.1	na	na	311	*Sigma70_r1_2*Sigma70_r2*Sigma70_r3*Sigma70_r4	A	A.1	SigA.1.4	GCF_000010065.1	RpoD/SigA family RNA polymerase sigma factor	chromosome		NC_006576.1	1069226	1070161	+		RS05065	936	Synechococcus elongatus PCC 6301	Cyanobacteria	unclassified	Synechococcales	Synechococcaceae	Synechococcus
WP_011243191.1	na	na	399	*Sigma70_r1_2*Sigma70_r2*Sigma70_r3*Sigma70_r4	A	A.1	SigA.1.5	GCF_000010065.1	RNA polymerase sigma factor RpoD	chromosome		NC_006576.1	976905	978104	+		RS04625	1200	Synechococcus elongatus PCC 6301	Cyanobacteria	unclassified	Synechococcales	Synechococcaceae	Synechococcus
WP_011244655.1	na	na	320	*Sigma70_r1_2*Sigma70_r2*Sigma70_r3*Sigma70_r4	A	A.1	SigA.1.6	GCF_000010065.1	circadian expression RNA polymerase sigma factor SigA2	chromosome		NC_006576.1	2499488	2500450	+		RS12375	963	Synechococcus elongatus PCC 6301	Cyanobacteria	unclassified	Synechococcales	Synechococcaceae	Synechococcus
WP_011244805.1	na	na	259	*Sigma70_r2*Sigma70_r3*Sigma70_r4	C	C.1	SigC.1.1	GCF_000010065.1	RNA polymerase sigma factor SigF	chromosome		NC_006576.1	2657624	2658403	-		RS13155	780	Synechococcus elongatus PCC 6301	Cyanobacteria	unclassified	Synechococcales	Synechococcaceae	Synechococcus
WP_011244401.1	na	na	196	*Sigma70_r2*Sigma70_r4	E	E.1	SigE.1.1	GCF_000010065.1	sigma-70 family RNA polymerase sigma factor	chromosome		NC_006576.1	2243412	2244002	-		RS11095	591	Synechococcus elongatus PCC 6301	Cyanobacteria	unclassified	Synechococcales	Synechococcaceae	Synechococcus
WP_011244481.1	na	na	218	*Sigma70_r2*Sigma70_r4_2	F	F.1	SigF.1.1	GCF_000010065.1	sigma-70 family RNA polymerase sigma factor	chromosome		NC_006576.1	2317141	2317797	+		RS11500	657	Synechococcus elongatus PCC 6301	Cyanobacteria	unclassified	Synechococcales	Synechococcaceae	Synechococcus
WP_234701778.1	na	na	259	*Sigma70_r2*Sigma70_r4_2	F	F.1	SigF.1.2	GCF_000010065.1	RNA polymerase sigma factor SigF	chromosome		NC_006576.1	2463740	2464519	-		RS12195	780	Synechococcus elongatus PCC 6301	Cyanobacteria	unclassified	Synechococcales	Synechococcaceae	Synechococcus
WP_011141334.1	na	na	350	*Sigma70_r1_2*Sigma70_r2*Sigma70_r3*Sigma70_r4	A	A.1	SigA.1.1	GCF_000011385.1	RNA polymerase sigma factor RpoD	chromosome		NC_005125.1	1426808	1427860	-		RS06935	1053	Gloeobacter violaceus PCC 7421	Cyanobacteria	Gloeobacteria	Gloeobacterales	Gloeobacteraceae	Gloeobacter
WP_011144342.1	na	na	344	*Sigma70_r1_2*Sigma70_r2*Sigma70_r3*Sigma70_r4	A	A.1	SigA.1.2	GCF_000011385.1	RpoD/SigA family RNA polymerase sigma factor	chromosome		NC_005125.1	4594666	4595700	-		RS22450	1035	Gloeobacter violaceus PCC 7421	Cyanobacteria	Gloeobacteria	Gloeobacterales	Gloeobacteraceae	Gloeobacter
WP_193345471.1	na	na	301	*Sigma70_r1_2*Sigma70_r2*Sigma70_r3*Sigma70_r4	A	A.1	SigA.1.3	GCF_000011385.1	sigma-70 family RNA polymerase sigma factor	chromosome		NC_005125.1	3205144	3206049	-		RS15520	906	Gloeobacter violaceus PCC 7421	Cyanobacteria	Gloeobacteria	Gloeobacterales	Gloeobacteraceae	Gloeobacter
WP_193345474.1	na	na	354	*Sigma70_r1_2*Sigma70_r2*Sigma70_r3*Sigma70_r4	A	A.1	SigA.1.4	GCF_000011385.1	RNA polymerase sigma factor, RpoD/SigA family	chromosome		NC_005125.1	3970445	3971509	-		RS19400	1065	Gloeobacter violaceus PCC 7421	Cyanobacteria	Gloeobacteria	Gloeobacterales	Gloeobacteraceae	Gloeobacter
WP_231848300.1	na	na	300	*Sigma70_r1_2*Sigma70_r2*Sigma70_r3*Sigma70_r4	A	A.1	SigA.1.5	GCF_000011385.1	sigma-70 family RNA polymerase sigma factor	chromosome		NC_005125.1	194739	195641	-		RS01060	903	Gloeobacter violaceus PCC 7421	Cyanobacteria	Gloeobacteria	Gloeobacterales	Gloeobacteraceae	Gloeobacter
WP_011142662.1	na	na	254	*Sigma70_r2*Sigma70_r3*Sigma70_r4	C	C.1	SigC.1.1	GCF_000011385.1	sigma-70 family RNA polymerase sigma factor	chromosome		NC_005125.1	2830221	2830985	+		RS13770	765	Gloeobacter violaceus PCC 7421	Cyanobacteria	Gloeobacteria	Gloeobacterales	Gloeobacteraceae	Gloeobacter
WP_164929352.1	na	na	411	*Sigma70_r2*Sigma70_r4	E	E.1	SigE.1.1	GCF_000011385.1	sigma-70 family RNA polymerase sigma factor	chromosome		NC_005125.1	3869789	3871024	-		RS18895	1236	Gloeobacter violaceus PCC 7421	Cyanobacteria	Gloeobacteria	Gloeobacterales	Gloeobacteraceae	Gloeobacter
WP_011140671.1	na	na	300	*Sigma70_r2*Sigma70_r4_2	F	F.1	SigF.1.1	GCF_000011385.1	RNA polymerase sigma-70 factor	chromosome		NC_005125.1	717595	718497	-		RS03485	903	Gloeobacter violaceus PCC 7421	Cyanobacteria	Gloeobacteria	Gloeobacterales	Gloeobacteraceae	Gloeobacter
WP_011141737.1	na	na	214	*Sigma70_r2*Sigma70_r4_2	F	F.1	SigF.1.2	GCF_000011385.1	sigma-70 family RNA polymerase sigma factor	chromosome		NC_005125.1	1843741	1844385	-		RS09010	645	Gloeobacter violaceus PCC 7421	Cyanobacteria	Gloeobacteria	Gloeobacterales	Gloeobacteraceae	Gloeobacter
WP_011142702.1	na	na	189	*Sigma70_r2*Sigma70_r4_2	F	F.1	SigF.1.3	GCF_000011385.1	sigma-70 family RNA polymerase sigma factor	chromosome		NC_005125.1	2868381	2868950	-		RS13955	570	Gloeobacter violaceus PCC 7421	Cyanobacteria	Gloeobacteria	Gloeobacterales	Gloeobacteraceae	Gloeobacter
WP_011143573.1	na	na	187	*Sigma70_r2*Sigma70_r4_2	F	F.1	SigF.1.4	GCF_000011385.1	sigma-70 family RNA polymerase sigma factor	chromosome		NC_005125.1	3776188	3776751	+		RS18480	564	Gloeobacter violaceus PCC 7421	Cyanobacteria	Gloeobacteria	Gloeobacterales	Gloeobacteraceae	Gloeobacter
WP_011144340.1	na	na	193	*Sigma70_r2*Sigma70_r4_2	F	F.1	SigF.1.5	GCF_000011385.1	sigma-70 family RNA polymerase sigma factor	chromosome		NC_005125.1	4592987	4593568	+		RS22440	582	Gloeobacter violaceus PCC 7421	Cyanobacteria	Gloeobacteria	Gloeobacterales	Gloeobacteraceae	Gloeobacter
WP_197530128.1	na	na	185	*Sigma70_r2*Sigma70_r4_2	F	F.1	SigF.1.6	GCF_000011385.1	sigma-70 family RNA polymerase sigma factor	chromosome		NC_005125.1	1234816	1235373	+		RS05995	558	Gloeobacter violaceus PCC 7421	Cyanobacteria	Gloeobacteria	Gloeobacterales	Gloeobacteraceae	Gloeobacter
WP_231848429.1	na	na	176	*Sigma70_r2*Sigma70_r4_2	F	F.1	SigF.1.7	GCF_000011385.1	sigma-70 family RNA polymerase sigma factor	chromosome		NC_005125.1	1870376	1870906	+		RS09145	531	Gloeobacter violaceus PCC 7421	Cyanobacteria	Gloeobacteria	Gloeobacterales	Gloeobacteraceae	Gloeobacter
WP_011143936.1	na	na	414	*Sigma70_r2*DUF6596	H	H.3	SigH.3.1	GCF_000011385.1	RNA polymerase sigma factor	chromosome		NC_005125.1	4143145	4144389	-		RS20335	1245	Gloeobacter violaceus PCC 7421	Cyanobacteria	Gloeobacteria	Gloeobacterales	Gloeobacteraceae	Gloeobacter
WP_011140224.1	na	na	394	*Sigma70_r4	J	J.1	SigJ.1.1	GCF_000011385.1	sigma-70 family RNA polymerase sigma factor	chromosome		NC_005125.1	224118	225302	+		RS01180	1185	Gloeobacter violaceus PCC 7421	Cyanobacteria	Gloeobacteria	Gloeobacterales	Gloeobacteraceae	Gloeobacter
WP_164928587.1	na	na	376	*Sigma70_r4	J	J.1	SigJ.1.2	GCF_000011385.1	sigma-70 family RNA polymerase sigma factor	chromosome		NC_005125.1	766443	767573	+		RS03765	1131	Gloeobacter violaceus PCC 7421	Cyanobacteria	Gloeobacteria	Gloeobacterales	Gloeobacteraceae	Gloeobacter
WP_164928721.1	na	na	273	*Sigma70_r4	J	J.1	SigJ.1.3	GCF_000011385.1	sigma-70 family RNA polymerase sigma factor	chromosome		NC_005125.1	1308008	1308829	+		RS06385	822	Gloeobacter violaceus PCC 7421	Cyanobacteria	Gloeobacteria	Gloeobacterales	Gloeobacteraceae	Gloeobacter
WP_011141059.1	na	na	285	*Sigma70_r4_2	K	K.1	SigK.1.1	GCF_000011385.1	sigma-70 family RNA polymerase sigma factor	chromosome		NC_005125.1	1130608	1131465	-		RS05495	858	Gloeobacter violaceus PCC 7421	Cyanobacteria	Gloeobacteria	Gloeobacterales	Gloeobacteraceae	Gloeobacter
WP_011143430.1	na	na	305	*Sigma70_r4_2	K	K.1	SigK.1.2	GCF_000011385.1	sigma-70 family RNA polymerase sigma factor	chromosome		NC_005125.1	3649007	3649924	-		RS17755	918	Gloeobacter violaceus PCC 7421	Cyanobacteria	Gloeobacteria	Gloeobacterales	Gloeobacteraceae	Gloeobacter
WP_011141092.1	na	na	200	*Sigma70_ECF	L	L.1	SigL.1.1	GCF_000011385.1	sigma-70 family RNA polymerase sigma factor	chromosome		NC_005125.1	1167565	1168167	+		RS05650	603	Gloeobacter violaceus PCC 7421	Cyanobacteria	Gloeobacteria	Gloeobacterales	Gloeobacteraceae	Gloeobacter
WP_011144059.1	na	na	197	*Sigma70_ECF	L	L.1	SigL.1.2	GCF_000011385.1	sigma-70 family RNA polymerase sigma factor	chromosome		NC_005125.1	4265023	4265616	-		RS20980	594	Gloeobacter violaceus PCC 7421	Cyanobacteria	Gloeobacteria	Gloeobacterales	Gloeobacteraceae	Gloeobacter
WP_011132131.1	na	na	396	*Sigma70_r1_2*Sigma70_r2*Sigma70_r3*Sigma70_r4	A	A.1	SigA.1.1	GCF_000011465.1	RNA polymerase sigma factor RpoD	chromosome		NC_005072.1	469063	470253	-		RS02670	1191	Prochlorococcus marinus subsp. pastoris str. CCMP1986	Cyanobacteria	unclassified	Synechococcales	Prochlorococcaceae	Prochlorococcus
WP_011132211.1	na	na	307	*Sigma70_r1_2*Sigma70_r2*Sigma70_r3*Sigma70_r4	A	A.1	SigA.1.2	GCF_000011465.1	sigma-70 family RNA polymerase sigma factor	chromosome		NC_005072.1	541511	542434	-		RS03080	924	Prochlorococcus marinus subsp. pastoris str. CCMP1986	Cyanobacteria	unclassified	Synechococcales	Prochlorococcaceae	Prochlorococcus
WP_011132923.1	na	na	313	*Sigma70_r1_2*Sigma70_r2*Sigma70_r3*Sigma70_r4	A	A.1	SigA.1.3	GCF_000011465.1	RpoD/SigA family RNA polymerase sigma factor	chromosome		NC_005072.1	1240108	1241049	-		RS06915	942	Prochlorococcus marinus subsp. pastoris str. CCMP1986	Cyanobacteria	unclassified	Synechococcales	Prochlorococcaceae	Prochlorococcus
WP_011133256.1	na	na	333	*Sigma70_r1_2*Sigma70_r2*Sigma70_r3*Sigma70_r4	A	A.1	SigA.1.4	GCF_000011465.1	RpoD/SigA family RNA polymerase sigma factor	chromosome		NC_005072.1	1557272	1558273	-		RS08710	1002	Prochlorococcus marinus subsp. pastoris str. CCMP1986	Cyanobacteria	unclassified	Synechococcales	Prochlorococcaceae	Prochlorococcus
WP_011133324.1	na	na	339	*Sigma70_r1_2*Sigma70_r2*Sigma70_r3*Sigma70_r4	A	A.1	SigA.1.5	GCF_000011465.1	RpoD/SigA family RNA polymerase sigma factor	chromosome		NC_005072.1	1632707	1633726	+		RS09060	1020	Prochlorococcus marinus subsp. pastoris str. CCMP1986	Cyanobacteria	unclassified	Synechococcales	Prochlorococcaceae	Prochlorococcus
WP_011129725.1	na	na	313	*Sigma70_r1_2*Sigma70_r2*Sigma70_r3*Sigma70_r4	A	A.1	SigA.1.1	GCF_000011485.1	RpoD/SigA family RNA polymerase sigma factor	chromosome		NC_005071.1	394088	395029	+		RS01845	942	Prochlorococcus marinus str. MIT 9313	Cyanobacteria	unclassified	Synechococcales	Prochlorococcaceae	Prochlorococcus
WP_011129835.1	na	na	308	*Sigma70_r1_2*Sigma70_r2*Sigma70_r3*Sigma70_r4	A	A.1	SigA.1.2	GCF_000011485.1	sigma-70 family RNA polymerase sigma factor	chromosome		NC_005071.1	512667	513593	+		RS02410	927	Prochlorococcus marinus str. MIT 9313	Cyanobacteria	unclassified	Synechococcales	Prochlorococcaceae	Prochlorococcus
WP_011130440.1	na	na	320	*Sigma70_r1_2*Sigma70_r2*Sigma70_r3*Sigma70_r4	A	A.1	SigA.1.3	GCF_000011485.1	RpoD/SigA family RNA polymerase sigma factor	chromosome		NC_005071.1	1153457	1154419	-		RS05740	963	Prochlorococcus marinus str. MIT 9313	Cyanobacteria	unclassified	Synechococcales	Prochlorococcaceae	Prochlorococcus
WP_011131581.1	na	na	376	*Sigma70_r1_2*Sigma70_r2*Sigma70_r3*Sigma70_r4	A	A.1	SigA.1.4	GCF_000011485.1	RNA polymerase sigma factor, RpoD/SigA family	chromosome		NC_005071.1	2344770	2345900	+		RS11825	1131	Prochlorococcus marinus str. MIT 9313	Cyanobacteria	unclassified	Synechococcales	Prochlorococcaceae	Prochlorococcus
WP_011131610.1	na	na	344	*Sigma70_r1_2*Sigma70_r2*Sigma70_r3*Sigma70_r4	A	A.1	SigA.1.5	GCF_000011485.1	RpoD/SigA family RNA polymerase sigma factor	chromosome		NC_005071.1	2374409	2375443	+		RS11975	1035	Prochlorococcus marinus str. MIT 9313	Cyanobacteria	unclassified	Synechococcales	Prochlorococcaceae	Prochlorococcus
WP_041384505.1	na	na	444	*Sigma70_r1_2*Sigma70_r2*Sigma70_r3*Sigma70_r4	A	A.1	SigA.1.6	GCF_000011485.1	RNA polymerase sigma factor RpoD	chromosome		NC_005071.1	1359944	1361278	+		RS06785	1335	Prochlorococcus marinus str. MIT 9313	Cyanobacteria	unclassified	Synechococcales	Prochlorococcaceae	Prochlorococcus
WP_157859911.1	na	na	320	*Sigma70_r1_2*Sigma70_r2*Sigma70_r3*Sigma70_r4	A	A.1	SigA.1.7	GCF_000011485.1	RpoD/SigA family RNA polymerase sigma factor	chromosome		NC_005071.1	143667	144629	+		RS00635	963	Prochlorococcus marinus str. MIT 9313	Cyanobacteria	unclassified	Synechococcales	Prochlorococcaceae	Prochlorococcus
WP_236069653.1	na	na	238	*Sigma70_r2	H	H.1	SigH.1.1	GCF_000011485.1	sigma-70 family RNA polymerase sigma factor	chromosome		NC_005071.1	859170	859886	+		RS04080	717	Prochlorococcus marinus str. MIT 9313	Cyanobacteria	unclassified	Synechococcales	Prochlorococcaceae	Prochlorococcus
WP_236069696.1	na	na	166	*Sigma70_r4_2	K	K.1	SigK.1.1	GCF_000011485.1	hypothetical protein	chromosome		NC_005071.1	798286	798786	+		RS03830	501	Prochlorococcus marinus str. MIT 9313	Cyanobacteria	unclassified	Synechococcales	Prochlorococcaceae	Prochlorococcus
WP_011293547.1	na	na	307	*Sigma70_r1_2*Sigma70_r2*Sigma70_r3*Sigma70_r4	A	A.1	SigA.1.1	GCF_000012465.1	sigma-70 family RNA polymerase sigma factor	chromosome		NC_007335.2	560239	561162	-		RS03005	924	Prochlorococcus marinus str. NATL2A	Cyanobacteria	unclassified	Synechococcales	Prochlorococcaceae	Prochlorococcus
WP_011294461.1	na	na	420	*Sigma70_r1_2*Sigma70_r2*Sigma70_r3*Sigma70_r4	A	A.1	SigA.1.2	GCF_000012465.1	RNA polymerase sigma factor RpoD	chromosome		NC_007335.2	488580	489842	-		RS02610	1263	Prochlorococcus marinus str. NATL2A	Cyanobacteria	unclassified	Synechococcales	Prochlorococcaceae	Prochlorococcus
WP_011294944.1	na	na	313	*Sigma70_r1_2*Sigma70_r2*Sigma70_r3*Sigma70_r4	A	A.1	SigA.1.3	GCF_000012465.1	RpoD/SigA family RNA polymerase sigma factor	chromosome		NC_007335.2	1359686	1360627	-		RS07470	942	Prochlorococcus marinus str. NATL2A	Cyanobacteria	unclassified	Synechococcales	Prochlorococcaceae	Prochlorococcus
WP_011295551.1	na	na	335	*Sigma70_r1_2*Sigma70_r2*Sigma70_r3*Sigma70_r4	A	A.1	SigA.1.4	GCF_000012465.1	RpoD/SigA family RNA polymerase sigma factor	chromosome		NC_007335.2	1694576	1695583	-		RS09305	1008	Prochlorococcus marinus str. NATL2A	Cyanobacteria	unclassified	Synechococcales	Prochlorococcaceae	Prochlorococcus
WP_011295649.1	na	na	340	*Sigma70_r1_2*Sigma70_r2*Sigma70_r3*Sigma70_r4	A	A.1	SigA.1.5	GCF_000012465.1	RpoD/SigA family RNA polymerase sigma factor	chromosome		NC_007335.2	1814366	1815388	+		RS09820	1023	Prochlorococcus marinus str. NATL2A	Cyanobacteria	unclassified	Synechococcales	Prochlorococcaceae	Prochlorococcus
WP_009789412.1	na	na	313	*Sigma70_r1_2*Sigma70_r2*Sigma70_r3*Sigma70_r4	A	A.1	SigA.1.1	GCF_000012505.1	RpoD/SigA family RNA polymerase sigma factor	chromosome		NC_007513.1	1470572	1471513	-		RS07650	942	Synechococcus sp. CC9902	Cyanobacteria	unclassified	Synechococcales	Synechococcaceae	Synechococcus
WP_011358981.1	na	na	332	*Sigma70_r1_2*Sigma70_r2*Sigma70_r3*Sigma70_r4	A	A.1	SigA.1.2	GCF_000012505.1	RpoD/SigA family RNA polymerase sigma factor	chromosome		NC_007513.1	147667	148665	+		RS00630	999	Synechococcus sp. CC9902	Cyanobacteria	unclassified	Synechococcales	Synechococcaceae	Synechococcus
WP_011360447.1	na	na	451	*Sigma70_r1_2*Sigma70_r2*Sigma70_r3*Sigma70_r4	A	A.1	SigA.1.3	GCF_000012505.1	RNA polymerase sigma factor RpoD	chromosome		NC_007513.1	1624646	1626001	+		RS08480	1356	Synechococcus sp. CC9902	Cyanobacteria	unclassified	Synechococcales	Synechococcaceae	Synechococcus
WP_011360969.1	na	na	377	*Sigma70_r1_2*Sigma70_r2*Sigma70_r3*Sigma70_r4	A	A.1	SigA.1.4	GCF_000012505.1	RpoD/SigA family RNA polymerase sigma factor	chromosome		NC_007513.1	2142471	2143604	+		RS11335	1134	Synechococcus sp. CC9902	Cyanobacteria	unclassified	Synechococcales	Synechococcaceae	Synechococcus
WP_011361027.1	na	na	328	*Sigma70_r1_2*Sigma70_r2*Sigma70_r3*Sigma70_r4	A	A.1	SigA.1.5	GCF_000012505.1	RpoD/SigA family RNA polymerase sigma factor	chromosome		NC_007513.1	2201132	2202118	+		RS11620	987	Synechococcus sp. CC9902	Cyanobacteria	unclassified	Synechococcales	Synechococcaceae	Synechococcus
WP_041424914.1	na	na	308	*Sigma70_r1_2*Sigma70_r2*Sigma70_r3*Sigma70_r4	A	A.1	SigA.1.6	GCF_000012505.1	sigma-70 family RNA polymerase sigma factor	chromosome		NC_007513.1	895463	896389	-		RS04565	927	Synechococcus sp. CC9902	Cyanobacteria	unclassified	Synechococcales	Synechococcaceae	Synechococcus
WP_011359923.1	na	na	206	*Sigma70_r2*Sigma70_r4	E	E.1	SigE.1.1	GCF_000012505.1	sigma-70 family RNA polymerase sigma factor	chromosome		NC_007513.1	1094566	1095186	+		RS05675	621	Synechococcus sp. CC9902	Cyanobacteria	unclassified	Synechococcales	Synechococcaceae	Synechococcus
WP_011359980.1	na	na	124	*Sigma70_r2	H	H.1	SigH.1.1	GCF_000012505.1	sigma-70 family RNA polymerase sigma factor	chromosome		NC_007513.1	1153644	1154018	+		RS05960	375	Synechococcus sp. CC9902	Cyanobacteria	unclassified	Synechococcales	Synechococcaceae	Synechococcus
WP_011376056.1	na	na	393	*Sigma70_r1_2*Sigma70_r2*Sigma70_r3*Sigma70_r4	A	A.1	SigA.1.1	GCF_000012645.1	RNA polymerase sigma factor RpoD	chromosome		NC_007577.1	464827	466008	-		RS02560	1182	Prochlorococcus marinus str. MIT 9312	Cyanobacteria	unclassified	Synechococcales	Prochlorococcaceae	Prochlorococcus
WP_011376133.1	na	na	307	*Sigma70_r1_2*Sigma70_r2*Sigma70_r3*Sigma70_r4	A	A.1	SigA.1.2	GCF_000012645.1	sigma-70 family RNA polymerase sigma factor	chromosome		NC_007577.1	536074	536997	-		RS02965	924	Prochlorococcus marinus str. MIT 9312	Cyanobacteria	unclassified	Synechococcales	Prochlorococcaceae	Prochlorococcus
WP_011376931.1	na	na	313	*Sigma70_r1_2*Sigma70_r2*Sigma70_r3*Sigma70_r4	A	A.1	SigA.1.3	GCF_000012645.1	RpoD/SigA family RNA polymerase sigma factor	chromosome		NC_007577.1	1299429	1300370	-		RS07150	942	Prochlorococcus marinus str. MIT 9312	Cyanobacteria	unclassified	Synechococcales	Prochlorococcaceae	Prochlorococcus
WP_011377332.1	na	na	339	*Sigma70_r1_2*Sigma70_r2*Sigma70_r3*Sigma70_r4	A	A.1	SigA.1.4	GCF_000012645.1	RpoD/SigA family RNA polymerase sigma factor	chromosome		NC_007577.1	1683968	1684987	+		RS09225	1020	Prochlorococcus marinus str. MIT 9312	Cyanobacteria	unclassified	Synechococcales	Prochlorococcaceae	Prochlorococcus
WP_036923838.1	na	na	333	*Sigma70_r1_2*Sigma70_r2*Sigma70_r3*Sigma70_r4	A	A.1	SigA.1.5	GCF_000012645.1	RpoD/SigA family RNA polymerase sigma factor	chromosome		NC_007577.1	1609076	1610077	-		RS08880	1002	Prochlorococcus marinus str. MIT 9312	Cyanobacteria	unclassified	Synechococcales	Prochlorococcaceae	Prochlorococcus
WP_011430106.1	na	na	318	*Sigma70_r1_2*Sigma70_r2*Sigma70_r3*Sigma70_r4	A	A.1	SigA.1.1	GCF_000013205.1	sigma-70 family RNA polymerase sigma factor	chromosome		NC_007775.1	1254523	1255479	+		RS05845	957	Synechococcus sp. JA-3-3Ab	Cyanobacteria	unclassified	Synechococcales	Synechococcaceae	Synechococcus
WP_011431207.1	na	na	404	*Sigma70_r1_2*Sigma70_r2*Sigma70_r3*Sigma70_r4	A	A.1	SigA.1.2	GCF_000013205.1	RNA polymerase sigma factor RpoD	chromosome		NC_007775.1	2418526	2419740	-		RS11330	1215	Synechococcus sp. JA-3-3Ab	Cyanobacteria	unclassified	Synechococcales	Synechococcaceae	Synechococcus
WP_041439130.1	na	na	367	*Sigma70_r1_2*Sigma70_r2*Sigma70_r3*Sigma70_r4	A	A.1	SigA.1.3	GCF_000013205.1	RNA polymerase sigma factor SigC	chromosome		NC_007775.1	2056736	2057839	+		RS09605	1104	Synechococcus sp. JA-3-3Ab	Cyanobacteria	unclassified	Synechococcales	Synechococcaceae	Synechococcus
WP_228375356.1	na	na	369	*Sigma70_r1_2*Sigma70_r2*Sigma70_r3*Sigma70_r4	A	A.1	SigA.1.4	GCF_000013205.1	RNA polymerase sigma factor, RpoD/SigA family	chromosome		NC_007775.1	2651084	2652193	+		RS12340	1110	Synechococcus sp. JA-3-3Ab	Cyanobacteria	unclassified	Synechococcales	Synechococcaceae	Synechococcus
WP_041438097.1	na	na	256	*Sigma70_r2*Sigma70_r3*Sigma70_r4	C	C.1	SigC.1.1	GCF_000013205.1	RNA polymerase sigma factor SigF	chromosome		NC_007775.1	608511	609281	+		RS02800	771	Synechococcus sp. JA-3-3Ab	Cyanobacteria	unclassified	Synechococcales	Synechococcaceae	Synechococcus
WP_011428985.1	na	na	193	*Sigma70_r2*Sigma70_r4_2	F	F.1	SigF.1.1	GCF_000013205.1	sigma-70 family RNA polymerase sigma factor	chromosome		NC_007775.1	59792	60373	-		RS00295	582	Synechococcus sp. JA-3-3Ab	Cyanobacteria	unclassified	Synechococcales	Synechococcaceae	Synechococcus
WP_011430335.1	na	na	220	*Sigma70_r2*Sigma70_r4_2	F	F.1	SigF.1.2	GCF_000013205.1	sigma-70 family RNA polymerase sigma factor	chromosome		NC_007775.1	1496753	1497415	-		RS07030	663	Synechococcus sp. JA-3-3Ab	Cyanobacteria	unclassified	Synechococcales	Synechococcaceae	Synechococcus
WP_011431044.1	na	na	196	*Sigma70_r2*Sigma70_r4_2	F	F.1	SigF.1.3	GCF_000013205.1	sigma-70 family RNA polymerase sigma factor	chromosome		NC_007775.1	2248277	2248867	+		RS10495	591	Synechococcus sp. JA-3-3Ab	Cyanobacteria	unclassified	Synechococcales	Synechococcaceae	Synechococcus
WP_011430880.1	na	na	277	*Sigma70_r2*RskA	H	H.3	SigH.3.1	GCF_000013205.1	anti-sigma factor	chromosome		NC_007775.1	2086424	2087257	+		RS09750	834	Synechococcus sp. JA-3-3Ab	Cyanobacteria	unclassified	Synechococcales	Synechococcaceae	Synechococcus
WP_011432306.1	na	na	361	*Sigma70_r1_2*Sigma70_r2*Sigma70_r3*Sigma70_r4	A	A.1	SigA.1.1	GCF_000013225.1	RNA polymerase sigma factor, RpoD/SigA family	chromosome		NC_007776.1	675947	677032	-		RS03145	1086	Synechococcus sp. JA-2-3Ba2-13	Cyanobacteria	unclassified	Synechococcales	Synechococcaceae	Synechococcus
WP_011432772.1	na	na	319	*Sigma70_r1_2*Sigma70_r2*Sigma70_r3*Sigma70_r4	A	A.1	SigA.1.2	GCF_000013225.1	sigma-70 family RNA polymerase sigma factor	chromosome		NC_007776.1	1178803	1179762	-		RS05415	960	Synechococcus sp. JA-2-3Ba2-13	Cyanobacteria	unclassified	Synechococcales	Synechococcaceae	Synechococcus
WP_011433091.1	na	na	320	*Sigma70_r1_2*Sigma70_r2*Sigma70_r3*Sigma70_r4	A	A.1	SigA.1.3	GCF_000013225.1	sigma-70 family RNA polymerase sigma factor	chromosome		NC_007776.1	1551150	1552112	+		RS07025	963	Synechococcus sp. JA-2-3Ba2-13	Cyanobacteria	unclassified	Synechococcales	Synechococcaceae	Synechococcus
WP_011433786.1	na	na	403	*Sigma70_r1_2*Sigma70_r2*Sigma70_r3*Sigma70_r4	A	A.1	SigA.1.4	GCF_000013225.1	RNA polymerase sigma factor RpoD	chromosome		NC_007776.1	2311744	2312955	-		RS10525	1212	Synechococcus sp. JA-2-3Ba2-13	Cyanobacteria	unclassified	Synechococcales	Synechococcaceae	Synechococcus
WP_011434275.1	na	na	366	*Sigma70_r1_2*Sigma70_r2*Sigma70_r3*Sigma70_r4	A	A.1	SigA.1.5	GCF_000013225.1	RNA polymerase sigma factor SigC	chromosome		NC_007776.1	2827533	2828633	+		RS13015	1101	Synechococcus sp. JA-2-3Ba2-13	Cyanobacteria	unclassified	Synechococcales	Synechococcaceae	Synechococcus
WP_041436760.1	na	na	255	*Sigma70_r2*Sigma70_r3*Sigma70_r4	C	C.1	SigC.1.1	GCF_000013225.1	RNA polymerase sigma factor SigF	chromosome		NC_007776.1	2585535	2586302	+		RS11830	768	Synechococcus sp. JA-2-3Ba2-13	Cyanobacteria	unclassified	Synechococcales	Synechococcaceae	Synechococcus
WP_011432806.1	na	na	193	*Sigma70_r2*Sigma70_r4	E	E.1	SigE.1.1	GCF_000013225.1	sigma-70 family RNA polymerase sigma factor	chromosome		NC_007776.1	1215658	1216239	+		RS05590	582	Synechococcus sp. JA-2-3Ba2-13	Cyanobacteria	unclassified	Synechococcales	Synechococcaceae	Synechococcus
WP_011433073.1	na	na	220	*Sigma70_r2*Sigma70_r4_2	F	F.1	SigF.1.1	GCF_000013225.1	sigma-70 family RNA polymerase sigma factor	chromosome		NC_007776.1	1534649	1535311	+		RS06935	663	Synechococcus sp. JA-2-3Ba2-13	Cyanobacteria	unclassified	Synechococcales	Synechococcaceae	Synechococcus
WP_049749556.1	na	na	221	*Sigma70_r2*Sigma70_r4_2	F	F.1	SigF.1.2	GCF_000013225.1	sigma-70 family RNA polymerase sigma factor	chromosome		NC_007776.1	588796	589461	+		RS02755	666	Synechococcus sp. JA-2-3Ba2-13	Cyanobacteria	unclassified	Synechococcales	Synechococcaceae	Synechococcus
WP_011431900.1	na	na	153	*Sigma70_r2	H	H.1	SigH.1.1	GCF_000013225.1	sigma-70 family RNA polymerase sigma factor	chromosome		NC_007776.1	242791	243252	-		RS01110	462	Synechococcus sp. JA-2-3Ba2-13	Cyanobacteria	unclassified	Synechococcales	Synechococcaceae	Synechococcus
WP_011618085.1	na	na	335	*Sigma70_r1_2*Sigma70_r2*Sigma70_r3*Sigma70_r4	A	A.1	SigA.1.1	GCF_000014585.1	RpoD/SigA family RNA polymerase sigma factor	chromosome		NC_008319.1	102547	103554	+		RS00515	1008	Synechococcus sp. CC9311	Cyanobacteria	unclassified	Synechococcales	Synechococcaceae	Synechococcus
WP_011618702.1	na	na	313	*Sigma70_r1_2*Sigma70_r2*Sigma70_r3*Sigma70_r4	A	A.1	SigA.1.2	GCF_000014585.1	RNA polymerase sigma factor, RpoD/SigA family	chromosome		NC_008319.1	710395	711336	+		RS03655	942	Synechococcus sp. CC9311	Cyanobacteria	unclassified	Synechococcales	Synechococcaceae	Synechococcus
WP_011619947.1	na	na	440	*Sigma70_r1_2*Sigma70_r2*Sigma70_r3*Sigma70_r4	A	A.1	SigA.1.3	GCF_000014585.1	RNA polymerase sigma factor RpoD	chromosome		NC_008319.1	1810831	1812153	+		RS09365	1323	Synechococcus sp. CC9311	Cyanobacteria	unclassified	Synechococcales	Synechococcaceae	Synechococcus
WP_011620794.1	na	na	340	*Sigma70_r1_2*Sigma70_r2*Sigma70_r3*Sigma70_r4	A	A.1	SigA.1.4	GCF_000014585.1	RpoD/SigA family RNA polymerase sigma factor	chromosome		NC_008319.1	2559986	2561008	+		RS13320	1023	Synechococcus sp. CC9311	Cyanobacteria	unclassified	Synechococcales	Synechococcaceae	Synechococcus
WP_041426441.1	na	na	321	*Sigma70_r1_2*Sigma70_r2*Sigma70_r3*Sigma70_r4	A	A.1	SigA.1.5	GCF_000014585.1	RpoD/SigA family RNA polymerase sigma factor	chromosome		NC_008319.1	922707	923672	+		RS04770	966	Synechococcus sp. CC9311	Cyanobacteria	unclassified	Synechococcales	Synechococcaceae	Synechococcus
WP_041426626.1	na	na	308	*Sigma70_r1_2*Sigma70_r2*Sigma70_r3*Sigma70_r4	A	A.1	SigA.1.6	GCF_000014585.1	sigma-70 family RNA polymerase sigma factor	chromosome		NC_008319.1	1697682	1698608	+		RS08755	927	Synechococcus sp. CC9311	Cyanobacteria	unclassified	Synechococcales	Synechococcaceae	Synechococcus
WP_193328858.1	na	na	364	*Sigma70_r1_2*Sigma70_r2*Sigma70_r3*Sigma70_r4	A	A.1	SigA.1.7	GCF_000014585.1	RNA polymerase sigma factor, RpoD/SigA family	chromosome		NC_008319.1	2508925	2510019	+		RS13060	1095	Synechococcus sp. CC9311	Cyanobacteria	unclassified	Synechococcales	Synechococcaceae	Synechococcus
WP_011619193.1	na	na	282	*Sigma70_r1_2*Sigma70_r2*Sigma70_r4	B	B.1	SigB.1.1	GCF_000014585.1	sigma-70 family RNA polymerase sigma factor	chromosome		NC_008319.1	1141656	1142504	+		RS05850	849	Synechococcus sp. CC9311	Cyanobacteria	unclassified	Synechococcales	Synechococcaceae	Synechococcus
WP_011619271.1	na	na	218	*Sigma70_r2*Sigma70_r4	E	E.1	SigE.1.1	GCF_000014585.1	sigma-70 family RNA polymerase sigma factor	chromosome		NC_008319.1	1225317	1225973	-		RS06250	657	Synechococcus sp. CC9311	Cyanobacteria	unclassified	Synechococcales	Synechococcaceae	Synechococcus
WP_049750336.1	na	na	170	*Sigma70_r2*Sigma70_r4	E	E.1	SigE.1.2	GCF_000014585.1	sigma-70 family RNA polymerase sigma factor	chromosome		NC_008319.1	1376429	1376941	-		RS06960	513	Synechococcus sp. CC9311	Cyanobacteria	unclassified	Synechococcales	Synechococcaceae	Synechococcus
WP_011619583.1	na	na	271	*Sigma70_r2	H	H.1	SigH.1.1	GCF_000014585.1	sigma-70 family RNA polymerase sigma factor	chromosome		NC_008319.1	1521489	1522304	-		RS07725	816	Synechococcus sp. CC9311	Cyanobacteria	unclassified	Synechococcales	Synechococcaceae	Synechococcus
WP_011377332.1	na	na	339	*Sigma70_r1_2*Sigma70_r2*Sigma70_r3*Sigma70_r4	A	A.1	SigA.1.1	GCF_000015645.1	RpoD/SigA family RNA polymerase sigma factor	chromosome		NC_008816.1	1644619	1645638	+		RS18120	1020	Prochlorococcus marinus str. AS9601	Cyanobacteria	unclassified	Synechococcales	Prochlorococcaceae	Prochlorococcus
WP_011818005.1	na	na	394	*Sigma70_r1_2*Sigma70_r2*Sigma70_r3*Sigma70_r4	A	A.1	SigA.1.2	GCF_000015645.1	RNA polymerase sigma factor RpoD	chromosome		NC_008816.1	480292	481476	-		RS11795	1185	Prochlorococcus marinus str. AS9601	Cyanobacteria	unclassified	Synechococcales	Prochlorococcaceae	Prochlorococcus
WP_011818081.1	na	na	307	*Sigma70_r1_2*Sigma70_r2*Sigma70_r3*Sigma70_r4	A	A.1	SigA.1.3	GCF_000015645.1	sigma-70 family RNA polymerase sigma factor	chromosome		NC_008816.1	551486	552409	-		RS12200	924	Prochlorococcus marinus str. AS9601	Cyanobacteria	unclassified	Synechococcales	Prochlorococcaceae	Prochlorococcus
WP_011818907.1	na	na	313	*Sigma70_r1_2*Sigma70_r2*Sigma70_r3*Sigma70_r4	A	A.1	SigA.1.4	GCF_000015645.1	RpoD/SigA family RNA polymerase sigma factor	chromosome		NC_008816.1	1269638	1270579	-		RS16150	942	Prochlorococcus marinus str. AS9601	Cyanobacteria	unclassified	Synechococcales	Prochlorococcaceae	Prochlorococcus
WP_041484575.1	na	na	333	*Sigma70_r1_2*Sigma70_r2*Sigma70_r3*Sigma70_r4	A	A.1	SigA.1.5	GCF_000015645.1	RpoD/SigA family RNA polymerase sigma factor	chromosome		NC_008816.1	1569698	1570699	-		RS17775	1002	Prochlorococcus marinus str. AS9601	Cyanobacteria	unclassified	Synechococcales	Prochlorococcaceae	Prochlorococcus
WP_011818664.1	na	na	184	*Sigma70_r2*Sigma70_r4_2	F	F.1	SigF.1.1	GCF_000015645.1	RNA polymerase sigma factor	chromosome		NC_008816.1	1052148	1052702	-		RS14985	555	Prochlorococcus marinus str. AS9601	Cyanobacteria	unclassified	Synechococcales	Prochlorococcaceae	Prochlorococcus
WP_011819876.1	na	na	397	*Sigma70_r1_2*Sigma70_r2*Sigma70_r3*Sigma70_r4	A	A.1	SigA.1.1	GCF_000015665.1	RNA polymerase sigma factor RpoD	chromosome		NC_008817.1	499452	500645	-		RS02775	1194	Prochlorococcus marinus str. MIT 9515	Cyanobacteria	unclassified	Synechococcales	Prochlorococcaceae	Prochlorococcus
WP_011819956.1	na	na	307	*Sigma70_r1_2*Sigma70_r2*Sigma70_r3*Sigma70_r4	A	A.1	SigA.1.2	GCF_000015665.1	sigma-70 family RNA polymerase sigma factor	chromosome		NC_008817.1	572604	573527	-		RS03190	924	Prochlorococcus marinus str. MIT 9515	Cyanobacteria	unclassified	Synechococcales	Prochlorococcaceae	Prochlorococcus
WP_011820754.1	na	na	313	*Sigma70_r1_2*Sigma70_r2*Sigma70_r3*Sigma70_r4	A	A.1	SigA.1.3	GCF_000015665.1	RpoD/SigA family RNA polymerase sigma factor	chromosome		NC_008817.1	1285293	1286234	-		RS06990	942	Prochlorococcus marinus str. MIT 9515	Cyanobacteria	unclassified	Synechococcales	Prochlorococcaceae	Prochlorococcus
WP_011821110.1	na	na	333	*Sigma70_r1_2*Sigma70_r2*Sigma70_r3*Sigma70_r4	A	A.1	SigA.1.4	GCF_000015665.1	RpoD/SigA family RNA polymerase sigma factor	chromosome		NC_008817.1	1601446	1602447	-		RS08720	1002	Prochlorococcus marinus str. MIT 9515	Cyanobacteria	unclassified	Synechococcales	Prochlorococcaceae	Prochlorococcus
WP_011821179.1	na	na	339	*Sigma70_r1_2*Sigma70_r2*Sigma70_r3*Sigma70_r4	A	A.1	SigA.1.5	GCF_000015665.1	RpoD/SigA family RNA polymerase sigma factor	chromosome		NC_008817.1	1678896	1679915	+		RS09075	1020	Prochlorococcus marinus str. MIT 9515	Cyanobacteria	unclassified	Synechococcales	Prochlorococcaceae	Prochlorococcus
WP_011294944.1	na	na	313	*Sigma70_r1_2*Sigma70_r2*Sigma70_r3*Sigma70_r4	A	A.1	SigA.1.1	GCF_000015685.1	RpoD/SigA family RNA polymerase sigma factor	chromosome		NC_008819.1	1394192	1395133	-		RS07675	942	Prochlorococcus marinus str. NATL1A	Cyanobacteria	unclassified	Synechococcales	Prochlorococcaceae	Prochlorococcus
WP_011823292.1	na	na	420	*Sigma70_r1_2*Sigma70_r2*Sigma70_r3*Sigma70_r4	A	A.1	SigA.1.2	GCF_000015685.1	RNA polymerase sigma factor RpoD	chromosome		NC_008819.1	500947	502209	-		RS02645	1263	Prochlorococcus marinus str. NATL1A	Cyanobacteria	unclassified	Synechococcales	Prochlorococcaceae	Prochlorococcus
WP_011823359.1	na	na	307	*Sigma70_r1_2*Sigma70_r2*Sigma70_r3*Sigma70_r4	A	A.1	SigA.1.3	GCF_000015685.1	sigma-70 family RNA polymerase sigma factor	chromosome		NC_008819.1	572599	573522	-		RS03040	924	Prochlorococcus marinus str. NATL1A	Cyanobacteria	unclassified	Synechococcales	Prochlorococcaceae	Prochlorococcus
WP_011824582.1	na	na	335	*Sigma70_r1_2*Sigma70_r2*Sigma70_r3*Sigma70_r4	A	A.1	SigA.1.4	GCF_000015685.1	RpoD/SigA family RNA polymerase sigma factor	chromosome		NC_008819.1	1725107	1726114	-		RS09495	1008	Prochlorococcus marinus str. NATL1A	Cyanobacteria	unclassified	Synechococcales	Prochlorococcaceae	Prochlorococcus
WP_011824668.1	na	na	340	*Sigma70_r1_2*Sigma70_r2*Sigma70_r3*Sigma70_r4	A	A.1	SigA.1.5	GCF_000015685.1	RpoD/SigA family RNA polymerase sigma factor	chromosome		NC_008819.1	1836223	1837245	+		RS09965	1023	Prochlorococcus marinus str. NATL1A	Cyanobacteria	unclassified	Synechococcales	Prochlorococcaceae	Prochlorococcus
WP_011825394.1	na	na	444	*Sigma70_r1_2*Sigma70_r2*Sigma70_r3*Sigma70_r4	A	A.1	SigA.1.1	GCF_000015705.1	RNA polymerase sigma factor RpoD	chromosome		NC_008820.1	673670	675004	-		RS03285	1335	Prochlorococcus marinus str. MIT 9303	Cyanobacteria	unclassified	Synechococcales	Prochlorococcaceae	Prochlorococcus
WP_011825639.1	na	na	320	*Sigma70_r1_2*Sigma70_r2*Sigma70_r3*Sigma70_r4	A	A.1	SigA.1.2	GCF_000015705.1	RpoD/SigA family RNA polymerase sigma factor	chromosome		NC_008820.1	893575	894537	+		RS04395	963	Prochlorococcus marinus str. MIT 9303	Cyanobacteria	unclassified	Synechococcales	Prochlorococcaceae	Prochlorococcus
WP_011826583.1	na	na	313	*Sigma70_r1_2*Sigma70_r2*Sigma70_r3*Sigma70_r4	A	A.1	SigA.1.3	GCF_000015705.1	RpoD/SigA family RNA polymerase sigma factor	chromosome		NC_008820.1	1724844	1725785	-		RS08410	942	Prochlorococcus marinus str. MIT 9303	Cyanobacteria	unclassified	Synechococcales	Prochlorococcaceae	Prochlorococcus
WP_011827524.1	na	na	376	*Sigma70_r1_2*Sigma70_r2*Sigma70_r3*Sigma70_r4	A	A.1	SigA.1.4	GCF_000015705.1	RNA polymerase sigma factor, RpoD/SigA family	chromosome		NC_008820.1	2614605	2615735	+		RS12760	1131	Prochlorococcus marinus str. MIT 9303	Cyanobacteria	unclassified	Synechococcales	Prochlorococcaceae	Prochlorococcus
WP_011827563.1	na	na	344	*Sigma70_r1_2*Sigma70_r2*Sigma70_r3*Sigma70_r4	A	A.1	SigA.1.5	GCF_000015705.1	RpoD/SigA family RNA polymerase sigma factor	chromosome		NC_008820.1	2646199	2647233	+		RS12925	1035	Prochlorococcus marinus str. MIT 9303	Cyanobacteria	unclassified	Synechococcales	Prochlorococcaceae	Prochlorococcus
WP_063394993.1	na	na	320	*Sigma70_r1_2*Sigma70_r2*Sigma70_r3*Sigma70_r4	A	A.1	SigA.1.6	GCF_000015705.1	RpoD/SigA family RNA polymerase sigma factor	chromosome		NC_008820.1	181580	182542	+		RS00810	963	Prochlorococcus marinus str. MIT 9303	Cyanobacteria	unclassified	Synechococcales	Prochlorococcaceae	Prochlorococcus
WP_011826452.1	na	na	308	*Sigma70_r1_2*Sigma70_r2*Sigma70_r4	B	B.1	SigB.1.1	GCF_000015705.1	sigma-70 family RNA polymerase sigma factor	chromosome		NC_008820.1	1585070	1585996	-		RS07795	927	Prochlorococcus marinus str. MIT 9303	Cyanobacteria	unclassified	Synechococcales	Prochlorococcaceae	Prochlorococcus
WP_011826124.1	na	na	237	*Sigma70_r2*Sigma70_r4_2	F	F.1	SigF.1.1	GCF_000015705.1	sigma-70 family RNA polymerase sigma factor	chromosome		NC_008820.1	1282832	1283545	-		RS06330	714	Prochlorococcus marinus str. MIT 9303	Cyanobacteria	unclassified	Synechococcales	Prochlorococcaceae	Prochlorococcus
WP_236069959.1	na	na	238	*Sigma70_r2	H	H.1	SigH.1.1	GCF_000015705.1	sigma-70 family RNA polymerase sigma factor	chromosome		NC_008820.1	1221736	1222452	-		RS06080	717	Prochlorococcus marinus str. MIT 9303	Cyanobacteria	unclassified	Synechococcales	Prochlorococcaceae	Prochlorococcus
WP_011377332.1	na	na	339	*Sigma70_r1_2*Sigma70_r2*Sigma70_r3*Sigma70_r4	A	A.1	SigA.1.1	GCF_000015965.1	RpoD/SigA family RNA polymerase sigma factor	chromosome		NC_009091.1	1616615	1617634	+		RS18085	1020	Prochlorococcus marinus str. MIT 9301	Cyanobacteria	unclassified	Synechococcales	Prochlorococcaceae	Prochlorococcus
WP_011862516.1	na	na	394	*Sigma70_r1_2*Sigma70_r2*Sigma70_r3*Sigma70_r4	A	A.1	SigA.1.2	GCF_000015965.1	RNA polymerase sigma factor RpoD	chromosome		NC_009091.1	454709	455893	-		RS11635	1185	Prochlorococcus marinus str. MIT 9301	Cyanobacteria	unclassified	Synechococcales	Prochlorococcaceae	Prochlorococcus
WP_011862593.1	na	na	307	*Sigma70_r1_2*Sigma70_r2*Sigma70_r3*Sigma70_r4	A	A.1	SigA.1.3	GCF_000015965.1	sigma-70 family RNA polymerase sigma factor	chromosome		NC_009091.1	525918	526841	-		RS12040	924	Prochlorococcus marinus str. MIT 9301	Cyanobacteria	unclassified	Synechococcales	Prochlorococcaceae	Prochlorococcus
WP_011863404.1	na	na	313	*Sigma70_r1_2*Sigma70_r2*Sigma70_r3*Sigma70_r4	A	A.1	SigA.1.4	GCF_000015965.1	RpoD/SigA family RNA polymerase sigma factor	chromosome		NC_009091.1	1242742	1243683	-		RS16080	942	Prochlorococcus marinus str. MIT 9301	Cyanobacteria	unclassified	Synechococcales	Prochlorococcaceae	Prochlorococcus
WP_041484731.1	na	na	333	*Sigma70_r1_2*Sigma70_r2*Sigma70_r3*Sigma70_r4	A	A.1	SigA.1.5	GCF_000015965.1	RpoD/SigA family RNA polymerase sigma factor	chromosome		NC_009091.1	1541677	1542678	-		RS17740	1002	Prochlorococcus marinus str. MIT 9301	Cyanobacteria	unclassified	Synechococcales	Prochlorococcaceae	Prochlorococcus
WP_009544965.1	na	na	297	*Sigma70_r1_2*Sigma70_r2*Sigma70_r3*Sigma70_r4	A	A.1	SigA.1.1	GCF_000017845.1	sigma-70 family RNA polymerase sigma factor	chromosome	circular	NC_010546.1	2388277	2389170	+		RS11060	894	Crocosphaera subtropica ATCC 51142	Cyanobacteria	unclassified	Chroococcales	Aphanothecaceae	Crocosphaera
WP_009545244.1	na	na	318	*Sigma70_r1_2*Sigma70_r2*Sigma70_r3*Sigma70_r4	A	A.1	SigA.1.2	GCF_000017845.1	RNA polymerase sigma factor, RpoD/SigA family	chromosome	circular	NC_010546.1	3723572	3724528	+		RS16975	957	Crocosphaera subtropica ATCC 51142	Cyanobacteria	unclassified	Chroococcales	Aphanothecaceae	Crocosphaera
WP_009545893.1	na	na	328	*Sigma70_r1_2*Sigma70_r2*Sigma70_r3*Sigma70_r4	A	A.1	SigA.1.3	GCF_000017845.1	RNA polymerase sigma factor, RpoD/SigA family	chromosome	circular	NC_010546.1	650339	651325	+		RS03095	987	Crocosphaera subtropica ATCC 51142	Cyanobacteria	unclassified	Chroococcales	Aphanothecaceae	Crocosphaera
WP_009546108.1	na	na	416	*Sigma70_r1_2*Sigma70_r2*Sigma70_r3*Sigma70_r4	A	A.1	SigA.1.4	GCF_000017845.1	RNA polymerase sigma factor RpoD	chromosome	circular	NC_010546.1	878242	879492	-		RS04160	1251	Crocosphaera subtropica ATCC 51142	Cyanobacteria	unclassified	Chroococcales	Aphanothecaceae	Crocosphaera
WP_009546680.1	na	na	374	*Sigma70_r1_2*Sigma70_r2*Sigma70_r3*Sigma70_r4	A	A.1	SigA.1.5	GCF_000017845.1	RNA polymerase sigma factor, RpoD/SigA family	chromosome	circular	NC_010546.1	602300	603424	+		RS02885	1125	Crocosphaera subtropica ATCC 51142	Cyanobacteria	unclassified	Chroococcales	Aphanothecaceae	Crocosphaera
WP_182670749.1	na	na	411	*Sigma70_r1_2*Sigma70_r2*Sigma70_r3*Sigma70_r4	A	A.1	SigA.1.6	GCF_000017845.1	RNA polymerase sigma factor SigC	chromosome	circular	NC_010546.1	1899871	1901106	+		RS08870	1236	Crocosphaera subtropica ATCC 51142	Cyanobacteria	unclassified	Chroococcales	Aphanothecaceae	Crocosphaera
WP_009544744.1	na	na	258	*Sigma70_r2*Sigma70_r3*Sigma70_r4	C	C.1	SigC.1.1	GCF_000017845.1	RNA polymerase sigma factor SigF	chromosome	circular	NC_010546.1	2628537	2629313	+		RS12140	777	Crocosphaera subtropica ATCC 51142	Cyanobacteria	unclassified	Chroococcales	Aphanothecaceae	Crocosphaera
WP_009545251.1	na	na	260	*Sigma70_r2*Sigma70_r3*Sigma70_r4_2	D	D.1	SigD.1.1	GCF_000017845.1	RNA polymerase sigma factor SigF	chromosome	circular	NC_010546.1	3714940	3715722	+		RS16935	783	Crocosphaera subtropica ATCC 51142	Cyanobacteria	unclassified	Chroococcales	Aphanothecaceae	Crocosphaera
WP_009543778.1	na	na	217	*Sigma70_r2*Sigma70_r4_2	F	F.1	SigF.1.1	GCF_000017845.1	sigma-70 family RNA polymerase sigma factor	chromosome	circular	NC_010546.1	4272148	4272801	-		RS19565	654	Crocosphaera subtropica ATCC 51142	Cyanobacteria	unclassified	Chroococcales	Aphanothecaceae	Crocosphaera
WP_009544879.1	na	na	188	*Sigma70_r2*Sigma70_r4_2	F	F.1	SigF.1.2	GCF_000017845.1	sigma-70 family RNA polymerase sigma factor	chromosome	circular	NC_010546.1	2476360	2476926	-		RS11465	567	Crocosphaera subtropica ATCC 51142	Cyanobacteria	unclassified	Chroococcales	Aphanothecaceae	Crocosphaera
WP_009546212.1	na	na	214	*Sigma70_r2	H	H.1	SigH.1.1	GCF_000017845.1	sigma-70 family RNA polymerase sigma factor	chromosome	linear	NC_010547.1	267025	267669	-		RS23720	645	Crocosphaera subtropica ATCC 51142	Cyanobacteria	unclassified	Chroococcales	Aphanothecaceae	Crocosphaera
WP_009545855.1	na	na	404	*Sigma70_r4	J	J.1	SigJ.1.1	GCF_000017845.1	sigma-70 family RNA polymerase sigma factor	chromosome	circular	NC_010546.1	2093075	2094289	+		RS09740	1215	Crocosphaera subtropica ATCC 51142	Cyanobacteria	unclassified	Chroococcales	Aphanothecaceae	Crocosphaera
WP_012007320.1	na	na	393	*Sigma70_r1_2*Sigma70_r2*Sigma70_r3*Sigma70_r4	A	A.1	SigA.1.1	GCF_000018065.1	RNA polymerase sigma factor RpoD	chromosome		NC_009840.1	506178	507359	-		RS02790	1182	Prochlorococcus marinus str. MIT 9215	Cyanobacteria	unclassified	Synechococcales	Prochlorococcaceae	Prochlorococcus
WP_012007395.1	na	na	307	*Sigma70_r1_2*Sigma70_r2*Sigma70_r3*Sigma70_r4	A	A.1	SigA.1.2	GCF_000018065.1	sigma-70 family RNA polymerase sigma factor	chromosome		NC_009840.1	578863	579786	-		RS03205	924	Prochlorococcus marinus str. MIT 9215	Cyanobacteria	unclassified	Synechococcales	Prochlorococcaceae	Prochlorococcus
WP_012008177.1	na	na	313	*Sigma70_r1_2*Sigma70_r2*Sigma70_r3*Sigma70_r4	A	A.1	SigA.1.3	GCF_000018065.1	RpoD/SigA family RNA polymerase sigma factor	chromosome		NC_009840.1	1311004	1311945	-		RS07240	942	Prochlorococcus marinus str. MIT 9215	Cyanobacteria	unclassified	Synechococcales	Prochlorococcaceae	Prochlorococcus
WP_012008570.1	na	na	339	*Sigma70_r1_2*Sigma70_r2*Sigma70_r3*Sigma70_r4	A	A.1	SigA.1.4	GCF_000018065.1	RpoD/SigA family RNA polymerase sigma factor	chromosome		NC_009840.1	1713551	1714570	+		RS09395	1020	Prochlorococcus marinus str. MIT 9215	Cyanobacteria	unclassified	Synechococcales	Prochlorococcaceae	Prochlorococcus
WP_041484428.1	na	na	333	*Sigma70_r1_2*Sigma70_r2*Sigma70_r3*Sigma70_r4	A	A.1	SigA.1.5	GCF_000018065.1	RpoD/SigA family RNA polymerase sigma factor	chromosome		NC_009840.1	1638652	1639653	-		RS09050	1002	Prochlorococcus marinus str. MIT 9215	Cyanobacteria	unclassified	Synechococcales	Prochlorococcaceae	Prochlorococcus
WP_010468027.1	na	na	371	*Sigma70_r1_2*Sigma70_r2*Sigma70_r3*Sigma70_r4	A	A.1	SigA.1.1	GCF_000018105.1	RNA polymerase sigma factor RpoD	chromosome		NC_009925.1	1815011	1816126	-		RS08175	1116	Acaryochloris marina MBIC11017	Cyanobacteria	unclassified	Synechococcales	Acaryochloridaceae	Acaryochloris
WP_012166846.1	na	na	268	*Sigma70_r1_2*Sigma70_r2*Sigma70_r3*Sigma70_r4	A	A.1	SigA.1.10	GCF_000018105.1	sigma-70 family RNA polymerase sigma factor	plasmid	pREB1	NC_009926.1	340194	341000	+		RS30280	807	Acaryochloris marina MBIC11017	Cyanobacteria	unclassified	Synechococcales	Acaryochloridaceae	Acaryochloris
WP_012166965.1	na	na	268	*Sigma70_r1_2*Sigma70_r2*Sigma70_r3*Sigma70_r4	A	A.1	SigA.1.11	GCF_000018105.1	sigma-70 family RNA polymerase sigma factor	plasmid	pREB2	NC_009927.1	58034	58840	+		RS30755	807	Acaryochloris marina MBIC11017	Cyanobacteria	unclassified	Synechococcales	Acaryochloridaceae	Acaryochloris
WP_012167582.1	na	na	268	*Sigma70_r1_2*Sigma70_r2*Sigma70_r3*Sigma70_r4	A	A.1	SigA.1.12	GCF_000018105.1	sigma-70 family RNA polymerase sigma factor	plasmid	pREB3	NC_009928.1	235138	235944	+		RS33320	807	Acaryochloris marina MBIC11017	Cyanobacteria	unclassified	Synechococcales	Acaryochloridaceae	Acaryochloris
WP_012167598.1	na	na	273	*Sigma70_r1_2*Sigma70_r2*Sigma70_r3*Sigma70_r4	A	A.1	SigA.1.13	GCF_000018105.1	sigma-70 family RNA polymerase sigma factor	plasmid	pREB3	NC_009928.1	243801	244622	+		RS33370	822	Acaryochloris marina MBIC11017	Cyanobacteria	unclassified	Synechococcales	Acaryochloridaceae	Acaryochloris
WP_012167686.1	na	na	299	*Sigma70_r1_2*Sigma70_r2*Sigma70_r3*Sigma70_r4	A	A.1	SigA.1.14	GCF_000018105.1	sigma-70 family RNA polymerase sigma factor	plasmid	pREB4	NC_009929.1	167209	168108	-		RS34265	900	Acaryochloris marina MBIC11017	Cyanobacteria	unclassified	Synechococcales	Acaryochloridaceae	Acaryochloris
WP_012167921.1	na	na	268	*Sigma70_r1_2*Sigma70_r2*Sigma70_r3*Sigma70_r4	A	A.1	SigA.1.15	GCF_000018105.1	sigma-70 family RNA polymerase sigma factor	plasmid	pREB5	NC_009930.1	118725	119531	+		RS35190	807	Acaryochloris marina MBIC11017	Cyanobacteria	unclassified	Synechococcales	Acaryochloridaceae	Acaryochloris
WP_012168043.1	na	na	268	*Sigma70_r1_2*Sigma70_r2*Sigma70_r3*Sigma70_r4	A	A.1	SigA.1.16	GCF_000018105.1	sigma-70 family RNA polymerase sigma factor	plasmid	pREB5	NC_009930.1	29318	30124	+		RS34710	807	Acaryochloris marina MBIC11017	Cyanobacteria	unclassified	Synechococcales	Acaryochloridaceae	Acaryochloris
WP_012168238.1	na	na	274	*Sigma70_r1_2*Sigma70_r2*Sigma70_r3*Sigma70_r4	A	A.1	SigA.1.17	GCF_000018105.1	sigma-70 family RNA polymerase sigma factor	plasmid	pREB6	NC_009931.1	158638	159462	-		RS36135	825	Acaryochloris marina MBIC11017	Cyanobacteria	unclassified	Synechococcales	Acaryochloridaceae	Acaryochloris
WP_041661408.1	na	na	268	*Sigma70_r1_2*Sigma70_r2*Sigma70_r3*Sigma70_r4	A	A.1	SigA.1.18	GCF_000018105.1	sigma-70 family RNA polymerase sigma factor	plasmid	pREB4	NC_009929.1	80091	80897	-		RS33810	807	Acaryochloris marina MBIC11017	Cyanobacteria	unclassified	Synechococcales	Acaryochloridaceae	Acaryochloris
WP_012162612.1	na	na	423	*Sigma70_r1_2*Sigma70_r2*Sigma70_r3*Sigma70_r4	A	A.1	SigA.1.2	GCF_000018105.1	RNA polymerase sigma factor SigC	chromosome		NC_009925.1	2096725	2097996	+		RS09450	1272	Acaryochloris marina MBIC11017	Cyanobacteria	unclassified	Synechococcales	Acaryochloridaceae	Acaryochloris
WP_012162824.1	na	na	327	*Sigma70_r1_2*Sigma70_r2*Sigma70_r3*Sigma70_r4	A	A.1	SigA.1.3	GCF_000018105.1	RNA polymerase sigma factor, RpoD/SigA family	chromosome		NC_009925.1	2343821	2344804	+		RS10525	984	Acaryochloris marina MBIC11017	Cyanobacteria	unclassified	Synechococcales	Acaryochloridaceae	Acaryochloris
WP_012163640.1	na	na	318	*Sigma70_r1_2*Sigma70_r2*Sigma70_r3*Sigma70_r4	A	A.1	SigA.1.4	GCF_000018105.1	RNA polymerase sigma factor, RpoD/SigA family	chromosome		NC_009925.1	3271974	3272930	+		RS14710	957	Acaryochloris marina MBIC11017	Cyanobacteria	unclassified	Synechococcales	Acaryochloridaceae	Acaryochloris
WP_012164269.1	na	na	318	*Sigma70_r1_2*Sigma70_r2*Sigma70_r3*Sigma70_r4	A	A.1	SigA.1.5	GCF_000018105.1	RNA polymerase sigma factor, RpoD/SigA family	chromosome		NC_009925.1	3976790	3977746	-		RS17800	957	Acaryochloris marina MBIC11017	Cyanobacteria	unclassified	Synechococcales	Acaryochloridaceae	Acaryochloris
WP_012164865.1	na	na	318	*Sigma70_r1_2*Sigma70_r2*Sigma70_r3*Sigma70_r4	A	A.1	SigA.1.6	GCF_000018105.1	RNA polymerase sigma factor, RpoD/SigA family	chromosome		NC_009925.1	4620308	4621264	+		RS20785	957	Acaryochloris marina MBIC11017	Cyanobacteria	unclassified	Synechococcales	Acaryochloridaceae	Acaryochloris
WP_012165673.1	na	na	268	*Sigma70_r1_2*Sigma70_r2*Sigma70_r3*Sigma70_r4	A	A.1	SigA.1.7	GCF_000018105.1	sigma-70 family RNA polymerase sigma factor	chromosome		NC_009925.1	5539650	5540456	+		RS24815	807	Acaryochloris marina MBIC11017	Cyanobacteria	unclassified	Synechococcales	Acaryochloridaceae	Acaryochloris
WP_012166292.1	na	na	268	*Sigma70_r1_2*Sigma70_r2*Sigma70_r3*Sigma70_r4	A	A.1	SigA.1.8	GCF_000018105.1	sigma-70 family RNA polymerase sigma factor	chromosome		NC_009925.1	6242791	6243597	-		RS27830	807	Acaryochloris marina MBIC11017	Cyanobacteria	unclassified	Synechococcales	Acaryochloridaceae	Acaryochloris
WP_187152942.1	na	na	319	*Sigma70_r1_2*Sigma70_r2*Sigma70_r3*Sigma70_r4	A	A.1	SigA.1.9	GCF_000018105.1	RNA polymerase sigma factor, RpoD/SigA family	chromosome		NC_009925.1	1290794	1291753	+		RS05810	960	Acaryochloris marina MBIC11017	Cyanobacteria	unclassified	Synechococcales	Acaryochloridaceae	Acaryochloris
WP_010478152.1	na	na	264	*Sigma70_r2*Sigma70_r3*Sigma70_r4	C	C.1	SigC.1.1	GCF_000018105.1	RNA polymerase sigma factor SigF	chromosome		NC_009925.1	501625	502419	-		RS02285	795	Acaryochloris marina MBIC11017	Cyanobacteria	unclassified	Synechococcales	Acaryochloridaceae	Acaryochloris
WP_012167161.1	na	na	421	*Sigma70_r2*Sigma70_r3*Sigma70_r4	C	C.1	SigC.1.2	GCF_000018105.1	sigma-70 family RNA polymerase sigma factor	plasmid	pREB2	NC_009927.1	230335	231600	-		RS31590	1266	Acaryochloris marina MBIC11017	Cyanobacteria	unclassified	Synechococcales	Acaryochloridaceae	Acaryochloris
WP_010468858.1	na	na	266	*Sigma70_r2*Sigma70_r3*Sigma70_r4_2	D	D.1	SigD.1.1	GCF_000018105.1	RNA polymerase sigma factor SigF	chromosome		NC_009925.1	5031055	5031855	-		RS22595	801	Acaryochloris marina MBIC11017	Cyanobacteria	unclassified	Synechococcales	Acaryochloridaceae	Acaryochloris
WP_010477573.1	na	na	265	*Sigma70_r2*Sigma70_r3*Sigma70_r4_2	D	D.1	SigD.1.2	GCF_000018105.1	RNA polymerase sigma factor SigF	chromosome		NC_009925.1	4798718	4799515	-		RS21575	798	Acaryochloris marina MBIC11017	Cyanobacteria	unclassified	Synechococcales	Acaryochloridaceae	Acaryochloris
WP_012167867.1	na	na	427	*Sigma70_r2*Sigma70_r4	E	E.1	SigE.1.1	GCF_000018105.1	sigma-70 family RNA polymerase sigma factor	plasmid	pREB5	NC_009930.1	172464	173747	+		RS35425	1284	Acaryochloris marina MBIC11017	Cyanobacteria	unclassified	Synechococcales	Acaryochloridaceae	Acaryochloris
WP_012168303.1	na	na	423	*Sigma70_r2*Sigma70_r4	E	E.1	SigE.1.2	GCF_000018105.1	sigma-70 family RNA polymerase sigma factor	plasmid	pREB7	NC_009932.1	58248	59519	-		RS36405	1272	Acaryochloris marina MBIC11017	Cyanobacteria	unclassified	Synechococcales	Acaryochloridaceae	Acaryochloris
WP_012168500.1	na	na	423	*Sigma70_r2*Sigma70_r4	E	E.1	SigE.1.3	GCF_000018105.1	sigma-70 family RNA polymerase sigma factor	plasmid	pREB8	NC_009933.1	88971	90242	-		RS37250	1272	Acaryochloris marina MBIC11017	Cyanobacteria	unclassified	Synechococcales	Acaryochloridaceae	Acaryochloris
WP_012160825.1	na	na	306	*Sigma70_r2*Sigma70_r4_2	F	F.1	SigF.1.1	GCF_000018105.1	RNA polymerase sigma-70 factor	chromosome		NC_009925.1	123317	124237	+		RS00535	921	Acaryochloris marina MBIC11017	Cyanobacteria	unclassified	Synechococcales	Acaryochloridaceae	Acaryochloris
WP_012161791.1	na	na	204	*Sigma70_r2*Sigma70_r4_2	F	F.1	SigF.1.2	GCF_000018105.1	sigma-70 family RNA polymerase sigma factor	chromosome		NC_009925.1	1188989	1189603	-		RS05360	615	Acaryochloris marina MBIC11017	Cyanobacteria	unclassified	Synechococcales	Acaryochloridaceae	Acaryochloris
WP_012163045.1	na	na	188	*Sigma70_r2*Sigma70_r4_2	F	F.1	SigF.1.3	GCF_000018105.1	sigma-70 family RNA polymerase sigma factor	chromosome		NC_009925.1	2618430	2618996	+		RS11650	567	Acaryochloris marina MBIC11017	Cyanobacteria	unclassified	Synechococcales	Acaryochloridaceae	Acaryochloris
WP_012163983.1	na	na	220	*Sigma70_r2*Sigma70_r4_2	F	F.1	SigF.1.4	GCF_000018105.1	sigma-70 family RNA polymerase sigma factor	chromosome		NC_009925.1	3655783	3656445	+		RS16310	663	Acaryochloris marina MBIC11017	Cyanobacteria	unclassified	Synechococcales	Acaryochloridaceae	Acaryochloris
WP_012164931.1	na	na	187	*Sigma70_r2*Sigma70_r4_2	F	F.1	SigF.1.5	GCF_000018105.1	sigma-70 family RNA polymerase sigma factor	chromosome		NC_009925.1	4691696	4692259	+		RS21105	564	Acaryochloris marina MBIC11017	Cyanobacteria	unclassified	Synechococcales	Acaryochloridaceae	Acaryochloris
WP_012167313.1	na	na	697	*Sigma70_r2	H	H.1	SigH.1.1	GCF_000018105.1	sigma-70 family RNA polymerase sigma factor	plasmid	pREB3	NC_009928.1	38716	40809	-		RS32225	2094	Acaryochloris marina MBIC11017	Cyanobacteria	unclassified	Synechococcales	Acaryochloridaceae	Acaryochloris
WP_012167154.1	na	na	508	*Sigma70_r3	I	I.1	SigI.1.1	GCF_000018105.1	RNA polymerase sigma factor domain-containing protein	plasmid	pREB2	NC_009927.1	220632	222158	-		RS31555	1527	Acaryochloris marina MBIC11017	Cyanobacteria	unclassified	Synechococcales	Acaryochloridaceae	Acaryochloris
WP_012162976.1	na	na	402	*Sigma70_r4	J	J.1	SigJ.1.1	GCF_000018105.1	sigma-70 family RNA polymerase sigma factor	chromosome		NC_009925.1	2537369	2538577	+		RS11320	1209	Acaryochloris marina MBIC11017	Cyanobacteria	unclassified	Synechococcales	Acaryochloridaceae	Acaryochloris
WP_012166447.1	na	na	395	*Sigma70_r4	J	J.1	SigJ.1.2	GCF_000018105.1	sigma-70 family RNA polymerase sigma factor	chromosome		NC_009925.1	6416524	6417711	-		RS28510	1188	Acaryochloris marina MBIC11017	Cyanobacteria	unclassified	Synechococcales	Acaryochloridaceae	Acaryochloris
WP_012167839.1	na	na	440	*Sigma70_r4	J	J.1	SigJ.1.3	GCF_000018105.1	sigma-70 family RNA polymerase sigma factor	plasmid	pREB4	NC_009929.1	22553	23875	+		RS33580	1323	Acaryochloris marina MBIC11017	Cyanobacteria	unclassified	Synechococcales	Acaryochloridaceae	Acaryochloris
WP_012167876.1	na	na	476	*Sigma70_r4	J	J.1	SigJ.1.4	GCF_000018105.1	sigma-70 family RNA polymerase sigma factor	plasmid	pREB5	NC_009930.1	165048	166478	-		RS35390	1431	Acaryochloris marina MBIC11017	Cyanobacteria	unclassified	Synechococcales	Acaryochloridaceae	Acaryochloris
WP_012195050.1	na	na	425	*Sigma70_r1_2*Sigma70_r2*Sigma70_r3*Sigma70_r4	A	A.1	SigA.1.1	GCF_000018585.1	RNA polymerase sigma factor RpoD	chromosome		NC_009976.1	464840	466117	-		RS02495	1278	Prochlorococcus marinus str. MIT 9211	Cyanobacteria	unclassified	Synechococcales	Prochlorococcaceae	Prochlorococcus
WP_012195888.1	na	na	313	*Sigma70_r1_2*Sigma70_r2*Sigma70_r3*Sigma70_r4	A	A.1	SigA.1.2	GCF_000018585.1	RpoD/SigA family RNA polymerase sigma factor	chromosome		NC_009976.1	1204023	1204964	-		RS06480	942	Prochlorococcus marinus str. MIT 9211	Cyanobacteria	unclassified	Synechococcales	Prochlorococcaceae	Prochlorococcus
WP_012196307.1	na	na	335	*Sigma70_r1_2*Sigma70_r2*Sigma70_r3*Sigma70_r4	A	A.1	SigA.1.3	GCF_000018585.1	RpoD/SigA family RNA polymerase sigma factor	chromosome		NC_009976.1	1580800	1581807	-		RS08545	1008	Prochlorococcus marinus str. MIT 9211	Cyanobacteria	unclassified	Synechococcales	Prochlorococcaceae	Prochlorococcus
WP_012196382.1	na	na	338	*Sigma70_r1_2*Sigma70_r2*Sigma70_r3*Sigma70_r4	A	A.1	SigA.1.4	GCF_000018585.1	RpoD/SigA family RNA polymerase sigma factor	chromosome		NC_009976.1	1659829	1660845	+		RS08915	1017	Prochlorococcus marinus str. MIT 9211	Cyanobacteria	unclassified	Synechococcales	Prochlorococcaceae	Prochlorococcus
WP_041391052.1	na	na	313	*Sigma70_r1_2*Sigma70_r2*Sigma70_r3*Sigma70_r4	A	A.1	SigA.1.5	GCF_000018585.1	sigma-70 family RNA polymerase sigma factor	chromosome		NC_009976.1	541387	542328	-		RS02925	942	Prochlorococcus marinus str. MIT 9211	Cyanobacteria	unclassified	Synechococcales	Prochlorococcaceae	Prochlorococcus
WP_012593536.1	na	na	379	*Sigma70_r1_2*Sigma70_r2*Sigma70_r3*Sigma70_r4	A	A.1	SigA.1.1	GCF_000021805.1	RNA polymerase sigma factor RpoD	chromosome		NC_011726.1	157321	158460	-		RS00765	1140	Rippkaea orientalis PCC 8801	Cyanobacteria	unclassified	Chroococcales	Aphanothecaceae	Rippkaea
WP_012593545.1	na	na	375	*Sigma70_r1_2*Sigma70_r2*Sigma70_r3*Sigma70_r4	A	A.1	SigA.1.2	GCF_000021805.1	RNA polymerase sigma factor, RpoD/SigA family	chromosome		NC_011726.1	167406	168533	-		RS00815	1128	Rippkaea orientalis PCC 8801	Cyanobacteria	unclassified	Chroococcales	Aphanothecaceae	Rippkaea
WP_012595814.1	na	na	328	*Sigma70_r1_2*Sigma70_r2*Sigma70_r3*Sigma70_r4	A	A.1	SigA.1.3	GCF_000021805.1	RNA polymerase sigma factor, RpoD/SigA family	chromosome		NC_011726.1	2630045	2631031	-		RS12420	987	Rippkaea orientalis PCC 8801	Cyanobacteria	unclassified	Chroococcales	Aphanothecaceae	Rippkaea
WP_012596303.1	na	na	318	*Sigma70_r1_2*Sigma70_r2*Sigma70_r3*Sigma70_r4	A	A.1	SigA.1.4	GCF_000021805.1	RNA polymerase sigma factor, RpoD/SigA family	chromosome		NC_011726.1	3202402	3203358	-		RS14950	957	Rippkaea orientalis PCC 8801	Cyanobacteria	unclassified	Chroococcales	Aphanothecaceae	Rippkaea
WP_015785116.1	na	na	417	*Sigma70_r1_2*Sigma70_r2*Sigma70_r3*Sigma70_r4	A	A.1	SigA.1.5	GCF_000021805.1	RNA polymerase sigma factor SigC	chromosome		NC_011726.1	4336454	4337707	-		RS20185	1254	Rippkaea orientalis PCC 8801	Cyanobacteria	unclassified	Chroococcales	Aphanothecaceae	Rippkaea
WP_012594031.1	na	na	255	*Sigma70_r2*Sigma70_r3*Sigma70_r4_2	D	D.1	SigD.1.1	GCF_000021805.1	RNA polymerase sigma factor SigF	chromosome		NC_011726.1	696471	697238	-		RS03290	768	Rippkaea orientalis PCC 8801	Cyanobacteria	unclassified	Chroococcales	Aphanothecaceae	Rippkaea
WP_015957383.1	na	na	258	*Sigma70_r2*Sigma70_r3*Sigma70_r4_2	D	D.1	SigD.1.2	GCF_000021805.1	RNA polymerase sigma factor SigF	chromosome		NC_011726.1	4545491	4546267	+		RS21125	777	Rippkaea orientalis PCC 8801	Cyanobacteria	unclassified	Chroococcales	Aphanothecaceae	Rippkaea
WP_012593009.1	na	na	397	*Sigma70_r2*Sigma70_r4	E	E.1	SigE.1.1	GCF_000021805.1	sigma-70 family RNA polymerase sigma factor	plasmid	pP880101	NC_011721.1	5346	6539	+		RS21735	1194	Rippkaea orientalis PCC 8801	Cyanobacteria	unclassified	Chroococcales	Aphanothecaceae	Rippkaea
WP_012593710.1	na	na	217	*Sigma70_r2*Sigma70_r4_2	F	F.1	SigF.1.1	GCF_000021805.1	sigma-70 family RNA polymerase sigma factor	chromosome		NC_011726.1	332950	333603	+		RS01655	654	Rippkaea orientalis PCC 8801	Cyanobacteria	unclassified	Chroococcales	Aphanothecaceae	Rippkaea
WP_015785397.1	na	na	188	*Sigma70_r2*Sigma70_r4_2	F	F.1	SigF.1.2	GCF_000021805.1	sigma-70 family RNA polymerase sigma factor	chromosome		NC_011726.1	4649579	4650145	+		RS21570	567	Rippkaea orientalis PCC 8801	Cyanobacteria	unclassified	Chroococcales	Aphanothecaceae	Rippkaea
WP_012598805.1	na	na	295	*Sigma70_r1_2*Sigma70_r2*Sigma70_r3*Sigma70_r4	A	A.1	SigA.1.1	GCF_000021825.1	sigma-70 family RNA polymerase sigma factor	chromosome		NC_011729.1	1557079	1557966	+		RS06920	888	Gloeothece citriformis PCC 7424	Cyanobacteria	unclassified	Chroococcales	Aphanothecaceae	Gloeothece
WP_015954015.1	na	na	376	*Sigma70_r1_2*Sigma70_r2*Sigma70_r3*Sigma70_r4	A	A.1	SigA.1.2	GCF_000021825.1	RNA polymerase sigma factor RpoD	chromosome		NC_011729.1	2230795	2231925	+		RS09690	1131	Gloeothece citriformis PCC 7424	Cyanobacteria	unclassified	Chroococcales	Aphanothecaceae	Gloeothece
WP_015954827.1	na	na	418	*Sigma70_r1_2*Sigma70_r2*Sigma70_r3*Sigma70_r4	A	A.1	SigA.1.3	GCF_000021825.1	RNA polymerase sigma factor SigC	chromosome		NC_011729.1	3132267	3133523	-		RS13865	1257	Gloeothece citriformis PCC 7424	Cyanobacteria	unclassified	Chroococcales	Aphanothecaceae	Gloeothece
WP_015954832.1	na	na	328	*Sigma70_r1_2*Sigma70_r2*Sigma70_r3*Sigma70_r4	A	A.1	SigA.1.4	GCF_000021825.1	RNA polymerase sigma factor, RpoD/SigA family	chromosome		NC_011729.1	3138342	3139328	+		RS13895	987	Gloeothece citriformis PCC 7424	Cyanobacteria	unclassified	Chroococcales	Aphanothecaceae	Gloeothece
WP_015955121.1	na	na	372	*Sigma70_r1_2*Sigma70_r2*Sigma70_r3*Sigma70_r4	A	A.1	SigA.1.5	GCF_000021825.1	RNA polymerase sigma factor, RpoD/SigA family	chromosome		NC_011729.1	3494485	3495603	+		RS15400	1119	Gloeothece citriformis PCC 7424	Cyanobacteria	unclassified	Chroococcales	Aphanothecaceae	Gloeothece
WP_015955148.1	na	na	295	*Sigma70_r1_2*Sigma70_r2*Sigma70_r3*Sigma70_r4	A	A.1	SigA.1.6	GCF_000021825.1	sigma-70 family RNA polymerase sigma factor	chromosome		NC_011729.1	3528341	3529228	+		RS15530	888	Gloeothece citriformis PCC 7424	Cyanobacteria	unclassified	Chroococcales	Aphanothecaceae	Gloeothece
WP_015956473.1	na	na	318	*Sigma70_r1_2*Sigma70_r2*Sigma70_r3*Sigma70_r4	A	A.1	SigA.1.7	GCF_000021825.1	RNA polymerase sigma factor, RpoD/SigA family	chromosome		NC_011729.1	5005727	5006683	+		RS22255	957	Gloeothece citriformis PCC 7424	Cyanobacteria	unclassified	Chroococcales	Aphanothecaceae	Gloeothece
WP_012599626.1	na	na	308	*Sigma70_r2*Sigma70_r3*Sigma70_r4	C	C.1	SigC.1.1	GCF_000021825.1	sigma-70 family RNA polymerase sigma factor	plasmid	pP742401	NC_011738.1	12920	13846	-		RS26360	927	Gloeothece citriformis PCC 7424	Cyanobacteria	unclassified	Chroococcales	Aphanothecaceae	Gloeothece
WP_015954089.1	na	na	257	*Sigma70_r2*Sigma70_r3*Sigma70_r4_2	D	D.1	SigD.1.1	GCF_000021825.1	RNA polymerase sigma factor SigF	chromosome		NC_011729.1	2310473	2311246	-		RS10050	774	Gloeothece citriformis PCC 7424	Cyanobacteria	unclassified	Chroococcales	Aphanothecaceae	Gloeothece
WP_015956865.1	na	na	258	*Sigma70_r2*Sigma70_r3*Sigma70_r4_2	D	D.1	SigD.1.2	GCF_000021825.1	RNA polymerase sigma factor SigF	chromosome		NC_011729.1	5469610	5470386	-		RS24245	777	Gloeothece citriformis PCC 7424	Cyanobacteria	unclassified	Chroococcales	Aphanothecaceae	Gloeothece
WP_015955291.1	na	na	201	*Sigma70_r2*Sigma70_r4_2	F	F.1	SigF.1.1	GCF_000021825.1	sigma-70 family RNA polymerase sigma factor	chromosome		NC_011729.1	3692049	3692654	-		RS16230	606	Gloeothece citriformis PCC 7424	Cyanobacteria	unclassified	Chroococcales	Aphanothecaceae	Gloeothece
WP_015956316.1	na	na	281	*Sigma70_r2*Sigma70_r4_2	F	F.1	SigF.1.1	GCF_000021825.1	sigma-70 family RNA polymerase sigma factor	chromosome		NC_011729.1	4841080	4841925	-		RS21460	846	Gloeothece citriformis PCC 7424	Cyanobacteria	unclassified	Chroococcales	Aphanothecaceae	Gloeothece
WP_015956316.1	na	na	281	*Sigma70_r2*Sigma70_r4_2	F	F.1	SigF.1.2	GCF_000021825.1	sigma-70 family RNA polymerase sigma factor	chromosome		NC_011729.1	4849722	4850567	-		RS21510	846	Gloeothece citriformis PCC 7424	Cyanobacteria	unclassified	Chroococcales	Aphanothecaceae	Gloeothece
WP_015957076.1	na	na	219	*Sigma70_r2*Sigma70_r4_2	F	F.1	SigF.1.4	GCF_000021825.1	sigma-70 family RNA polymerase sigma factor	chromosome		NC_011729.1	5715548	5716207	+		RS25305	660	Gloeothece citriformis PCC 7424	Cyanobacteria	unclassified	Chroococcales	Aphanothecaceae	Gloeothece
WP_012953509.1	na	na	420	*Sigma70_r1_2*Sigma70_r2*Sigma70_r3*Sigma70_r4	A	A.1	SigA.1.1	GCF_000025125.1	RNA polymerase sigma factor RpoD	chromosome		NC_013771.1	99670	100932	+		RS00405	1263	Candidatus Atelocyanobacterium thalassa isolate ALOHA	Cyanobacteria	unclassified	Chroococcales	Aphanothecaceae	Candidatus Atelocyanobacterium
WP_012954599.1	na	na	318	*Sigma70_r1_2*Sigma70_r2*Sigma70_r3*Sigma70_r4	A	A.1	SigA.1.2	GCF_000025125.1	RNA polymerase sigma factor, RpoD/SigA family	chromosome		NC_013771.1	1406532	1407488	+		RS05870	957	Candidatus Atelocyanobacterium thalassa isolate ALOHA	Cyanobacteria	unclassified	Chroococcales	Aphanothecaceae	Candidatus Atelocyanobacterium
WP_012953891.1	na	na	217	*Sigma70_r2*Sigma70_r4_2	F	F.1	SigF.1.1	GCF_000025125.1	sigma-70 family RNA polymerase sigma factor	chromosome		NC_013771.1	548770	549423	-		RS02315	654	Candidatus Atelocyanobacterium thalassa isolate ALOHA	Cyanobacteria	unclassified	Chroococcales	Aphanothecaceae	Candidatus Atelocyanobacterium
WP_013320315.1	na	na	298	*Sigma70_r1_2*Sigma70_r2*Sigma70_r3*Sigma70_r4	A	A.1	SigA.1.1	GCF_000147335.1	sigma-70 family RNA polymerase sigma factor	chromosome		NC_014501.1	169866	170762	-		RS00735	897	Gloeothece verrucosa PCC 7822	Cyanobacteria	unclassified	Chroococcales	Aphanothecaceae	Gloeothece
WP_013321507.1	na	na	318	*Sigma70_r1_2*Sigma70_r2*Sigma70_r3*Sigma70_r4	A	A.1	SigA.1.2	GCF_000147335.1	RNA polymerase sigma factor, RpoD/SigA family	chromosome		NC_014501.1	1538096	1539052	+		RS06835	957	Gloeothece verrucosa PCC 7822	Cyanobacteria	unclassified	Chroococcales	Aphanothecaceae	Gloeothece
WP_013322292.1	na	na	328	*Sigma70_r1_2*Sigma70_r2*Sigma70_r3*Sigma70_r4	A	A.1	SigA.1.3	GCF_000147335.1	RNA polymerase sigma factor, RpoD/SigA family	chromosome		NC_014501.1	2463545	2464531	-		RS10770	987	Gloeothece verrucosa PCC 7822	Cyanobacteria	unclassified	Chroococcales	Aphanothecaceae	Gloeothece
WP_013322297.1	na	na	418	*Sigma70_r1_2*Sigma70_r2*Sigma70_r3*Sigma70_r4	A	A.1	SigA.1.4	GCF_000147335.1	RNA polymerase sigma factor SigC	chromosome		NC_014501.1	2468806	2470062	+		RS10795	1257	Gloeothece verrucosa PCC 7822	Cyanobacteria	unclassified	Chroococcales	Aphanothecaceae	Gloeothece
WP_013322628.1	na	na	377	*Sigma70_r1_2*Sigma70_r2*Sigma70_r3*Sigma70_r4	A	A.1	SigA.1.5	GCF_000147335.1	RNA polymerase sigma factor RpoD	chromosome		NC_014501.1	2849521	2850654	+		RS12450	1134	Gloeothece verrucosa PCC 7822	Cyanobacteria	unclassified	Chroococcales	Aphanothecaceae	Gloeothece
WP_013323632.1	na	na	372	*Sigma70_r1_2*Sigma70_r2*Sigma70_r3*Sigma70_r4	A	A.1	SigA.1.6	GCF_000147335.1	RNA polymerase sigma factor, RpoD/SigA family	chromosome		NC_014501.1	4015180	4016298	-		RS17715	1119	Gloeothece verrucosa PCC 7822	Cyanobacteria	unclassified	Chroococcales	Aphanothecaceae	Gloeothece
WP_013325348.1	na	na	295	*Sigma70_r1_2*Sigma70_r2*Sigma70_r3*Sigma70_r4	A	A.1	SigA.1.7	GCF_000147335.1	sigma-70 family RNA polymerase sigma factor	chromosome		NC_014501.1	5912575	5913462	-		RS26540	888	Gloeothece verrucosa PCC 7822	Cyanobacteria	unclassified	Chroococcales	Aphanothecaceae	Gloeothece
WP_013334764.1	na	na	307	*Sigma70_r2*Sigma70_r3*Sigma70_r4	C	C.1	SigC.1.1	GCF_000147335.1	sigma-70 family RNA polymerase sigma factor	plasmid	Cy782201	NC_014533.1	872461	873384	-		RS30330	924	Gloeothece verrucosa PCC 7822	Cyanobacteria	unclassified	Chroococcales	Aphanothecaceae	Gloeothece
WP_013322551.1	na	na	257	*Sigma70_r2*Sigma70_r3*Sigma70_r4_2	D	D.1	SigD.1.1	GCF_000147335.1	RNA polymerase sigma factor SigF	chromosome		NC_014501.1	2739570	2740343	+		RS12045	774	Gloeothece verrucosa PCC 7822	Cyanobacteria	unclassified	Chroococcales	Aphanothecaceae	Gloeothece
WP_013323532.1	na	na	258	*Sigma70_r2*Sigma70_r3*Sigma70_r4_2	D	D.1	SigD.1.2	GCF_000147335.1	RNA polymerase sigma factor SigF	chromosome		NC_014501.1	3900850	3901626	-		RS17220	777	Gloeothece verrucosa PCC 7822	Cyanobacteria	unclassified	Chroococcales	Aphanothecaceae	Gloeothece
WP_013320474.1	na	na	195	*Sigma70_r2*Sigma70_r4_2	F	F.1	SigF.1.1	GCF_000147335.1	sigma-70 family RNA polymerase sigma factor	chromosome		NC_014501.1	350749	351336	-		RS01535	588	Gloeothece verrucosa PCC 7822	Cyanobacteria	unclassified	Chroococcales	Aphanothecaceae	Gloeothece
WP_013320772.1	na	na	288	*Sigma70_r2*Sigma70_r4_2	F	F.1	SigF.1.2	GCF_000147335.1	sigma-70 family RNA polymerase sigma factor	chromosome		NC_014501.1	698207	699073	-		RS03035	867	Gloeothece verrucosa PCC 7822	Cyanobacteria	unclassified	Chroococcales	Aphanothecaceae	Gloeothece
WP_013324170.1	na	na	219	*Sigma70_r2*Sigma70_r4_2	F	F.1	SigF.1.3	GCF_000147335.1	sigma-70 family RNA polymerase sigma factor	chromosome		NC_014501.1	4611991	4612650	+		RS20520	660	Gloeothece verrucosa PCC 7822	Cyanobacteria	unclassified	Chroococcales	Aphanothecaceae	Gloeothece
WP_013334819.1	na	na	240	*Sigma70_r2	H	H.1	SigH.1.1	GCF_000147335.1	FliA/WhiG subfamily RNA polymerase sigma-28 factor	plasmid	Cy782202	NC_014534.1	88257	88979	+		RS30650	723	Gloeothece verrucosa PCC 7822	Cyanobacteria	unclassified	Chroococcales	Aphanothecaceae	Gloeothece
WP_006104739.1	na	na	380	*Sigma70_r1_2*Sigma70_r2*Sigma70_r3*Sigma70_r4	A	A.1	SigA.1.1	GCF_000155555.1	RNA polymerase sigma factor RpoD	unplaced scaffold		NZ_DS989866.1	127932	129074	+		RS28105	1143	Coleofasciculus chthonoplastes PCC 7420	Cyanobacteria	unclassified	Oscillatoriales	Coleofasciculaceae	Coleofasciculus
WP_006105168.1	na	na	416	*Sigma70_r1_2*Sigma70_r2*Sigma70_r3*Sigma70_r4	A	A.1	SigA.1.2	GCF_000155555.1	RNA polymerase sigma factor SigC	unplaced scaffold		NZ_DS989868.1	113355	114605	-		RS29200	1251	Coleofasciculus chthonoplastes PCC 7420	Cyanobacteria	unclassified	Oscillatoriales	Coleofasciculaceae	Coleofasciculus
WP_044210092.1	na	na	327	*Sigma70_r1_2*Sigma70_r2*Sigma70_r3*Sigma70_r4	A	A.1	SigA.1.3	GCF_000155555.1	RNA polymerase sigma factor, RpoD/SigA family	unplaced scaffold		NZ_DS989865.1	78057	79040	+		RS27360	984	Coleofasciculus chthonoplastes PCC 7420	Cyanobacteria	unclassified	Oscillatoriales	Coleofasciculaceae	Coleofasciculus
WP_198016488.1	na	na	321	*Sigma70_r1_2*Sigma70_r2*Sigma70_r3*Sigma70_r4	A	A.1	SigA.1.4	GCF_000155555.1	RNA polymerase sigma factor, RpoD/SigA family	unplaced scaffold		NZ_DS989852.1	69113	70078	-		RS17345	966	Coleofasciculus chthonoplastes PCC 7420	Cyanobacteria	unclassified	Oscillatoriales	Coleofasciculaceae	Coleofasciculus
WP_232231611.1	na	na	304	*Sigma70_r1_2*Sigma70_r3*Sigma70_r2*Sigma70_r3*Sigma70_r4	A	A.5	SigA.5.1	GCF_000155555.1	RNA polymerase sigma factor, RpoD/SigA family	unplaced scaffold		NZ_DS989841.1	137418	138332	+		RS00580	915	Coleofasciculus chthonoplastes PCC 7420	Cyanobacteria	unclassified	Oscillatoriales	Coleofasciculaceae	Coleofasciculus
WP_006101409.1	na	na	260	*Sigma70_r2*Sigma70_r3*Sigma70_r4	C	C.1	SigC.1.1	GCF_000155555.1	RNA polymerase sigma factor SigF	unplaced scaffold		NZ_DS989850.1	248552	249334	-		RS15770	783	Coleofasciculus chthonoplastes PCC 7420	Cyanobacteria	unclassified	Oscillatoriales	Coleofasciculaceae	Coleofasciculus
WP_006099468.1	na	na	260	*Sigma70_r2*Sigma70_r3*Sigma70_r4_2	D	D.1	SigD.1.1	GCF_000155555.1	RNA polymerase sigma factor SigF	unplaced scaffold		NZ_DS989844.1	418010	418792	+		RS07500	783	Coleofasciculus chthonoplastes PCC 7420	Cyanobacteria	unclassified	Oscillatoriales	Coleofasciculaceae	Coleofasciculus
WP_044204213.1	na	na	218	*Sigma70_r2*Sigma70_r4_2	F	F.1	SigF.1.1	GCF_000155555.1	sigma-70 family RNA polymerase sigma factor	unplaced scaffold		NZ_DS989841.1	271567	272223	-		RS01155	657	Coleofasciculus chthonoplastes PCC 7420	Cyanobacteria	unclassified	Oscillatoriales	Coleofasciculaceae	Coleofasciculus
WP_006102089.1	na	na	231	*Sigma70_r2	H	H.1	SigH.1.1	GCF_000155555.1	sigma-70 family RNA polymerase sigma factor	unplaced scaffold		NZ_DS989852.1	87923	88618	+		RS17435	696	Coleofasciculus chthonoplastes PCC 7420	Cyanobacteria	unclassified	Oscillatoriales	Coleofasciculaceae	Coleofasciculus
WP_006850124.1	na	na	312	*Sigma70_r1_2*Sigma70_r2*Sigma70_r3*Sigma70_r4	A	A.1	SigA.1.1	GCF_000161795.2	RpoD/SigA family RNA polymerase sigma factor	chromosome		NZ_CP006882.1	1357606	1358544	-		RS07420	939	Synechococcus sp. WH 8109	Cyanobacteria	unclassified	Synechococcales	Synechococcaceae	Synechococcus
WP_006850475.1	na	na	458	*Sigma70_r1_2*Sigma70_r2*Sigma70_r3*Sigma70_r4	A	A.1	SigA.1.2	GCF_000161795.2	RNA polymerase sigma factor RpoD	chromosome		NZ_CP006882.1	602761	604137	-		RS03210	1377	Synechococcus sp. WH 8109	Cyanobacteria	unclassified	Synechococcales	Synechococcaceae	Synechococcus
WP_006851337.1	na	na	335	*Sigma70_r1_2*Sigma70_r2*Sigma70_r3*Sigma70_r4	A	A.1	SigA.1.3	GCF_000161795.2	RpoD/SigA family RNA polymerase sigma factor	chromosome		NZ_CP006882.1	113269	114276	+		RS00525	1008	Synechococcus sp. WH 8109	Cyanobacteria	unclassified	Synechococcales	Synechococcaceae	Synechococcus
WP_006852019.1	na	na	377	*Sigma70_r1_2*Sigma70_r2*Sigma70_r3*Sigma70_r4	A	A.1	SigA.1.4	GCF_000161795.2	RpoD/SigA family RNA polymerase sigma factor	chromosome		NZ_CP006882.1	2018518	2019651	+		RS10860	1134	Synechococcus sp. WH 8109	Cyanobacteria	unclassified	Synechococcales	Synechococcaceae	Synechococcus
WP_025362358.1	na	na	308	*Sigma70_r1_2*Sigma70_r2*Sigma70_r3*Sigma70_r4	A	A.1	SigA.1.5	GCF_000161795.2	sigma-70 family RNA polymerase sigma factor	chromosome		NZ_CP006882.1	1251036	1251962	+		RS06825	927	Synechococcus sp. WH 8109	Cyanobacteria	unclassified	Synechococcales	Synechococcaceae	Synechococcus
WP_025362584.1	na	na	328	*Sigma70_r1_2*Sigma70_r2*Sigma70_r3*Sigma70_r4	A	A.1	SigA.1.6	GCF_000161795.2	RpoD/SigA family RNA polymerase sigma factor	chromosome		NZ_CP006882.1	2077105	2078091	+		RS11170	987	Synechococcus sp. WH 8109	Cyanobacteria	unclassified	Synechococcales	Synechococcaceae	Synechococcus
WP_008276494.1	na	na	416	*Sigma70_r1_2*Sigma70_r2*Sigma70_r3*Sigma70_r4	A	A.1	SigA.1.1	GCF_000169335.1	RNA polymerase sigma factor RpoD	unplaced scaffold		NZ_AAXW01000025.1	40180	41430	+		RS15845	1251	Crocosphaera chwakensis CCY0110	Cyanobacteria	unclassified	Chroococcales	Aphanothecaceae	Crocosphaera
WP_008276791.1	na	na	318	*Sigma70_r1_2*Sigma70_r2*Sigma70_r3*Sigma70_r4	A	A.1	SigA.1.2	GCF_000169335.1	RNA polymerase sigma factor, RpoD/SigA family	unplaced scaffold		NZ_AAXW01000030.1	48180	49136	+		RS17255	957	Crocosphaera chwakensis CCY0110	Cyanobacteria	unclassified	Chroococcales	Aphanothecaceae	Crocosphaera
WP_008277447.1	na	na	297	*Sigma70_r1_2*Sigma70_r2*Sigma70_r3*Sigma70_r4	A	A.1	SigA.1.3	GCF_000169335.1	sigma-70 family RNA polymerase sigma factor	unplaced scaffold		NZ_AAXW01000044.1	1911	2804	-		RS20430	894	Crocosphaera chwakensis CCY0110	Cyanobacteria	unclassified	Chroococcales	Aphanothecaceae	Crocosphaera
WP_008277472.1	na	na	418	*Sigma70_r1_2*Sigma70_r2*Sigma70_r3*Sigma70_r4	A	A.1	SigA.1.4	GCF_000169335.1	RNA polymerase sigma factor SigC	unplaced scaffold		NZ_AAXW01000044.1	27963	29219	-		RS20550	1257	Crocosphaera chwakensis CCY0110	Cyanobacteria	unclassified	Chroococcales	Aphanothecaceae	Crocosphaera
WP_008278735.1	na	na	328	*Sigma70_r1_2*Sigma70_r2*Sigma70_r3*Sigma70_r4	A	A.1	SigA.1.5	GCF_000169335.1	RNA polymerase sigma factor, RpoD/SigA family	unplaced scaffold		NZ_AAXW01000100.1	1837	2823	+		RS26495	987	Crocosphaera chwakensis CCY0110	Cyanobacteria	unclassified	Chroococcales	Aphanothecaceae	Crocosphaera
WP_035800007.1	na	na	374	*Sigma70_r1_2*Sigma70_r2*Sigma70_r3*Sigma70_r4	A	A.1	SigA.1.6	GCF_000169335.1	RNA polymerase sigma factor, RpoD/SigA family	unplaced scaffold		NZ_AAXW01000037.1	8628	9752	-		RS18860	1125	Crocosphaera chwakensis CCY0110	Cyanobacteria	unclassified	Chroococcales	Aphanothecaceae	Crocosphaera
WP_008277004.1	na	na	258	*Sigma70_r2*Sigma70_r3*Sigma70_r4_2	D	D.1	SigD.1.1	GCF_000169335.1	RNA polymerase sigma factor SigF	unplaced scaffold		NZ_AAXW01000034.1	45612	46388	-		RS18290	777	Crocosphaera chwakensis CCY0110	Cyanobacteria	unclassified	Chroococcales	Aphanothecaceae	Crocosphaera
WP_035799949.1	na	na	260	*Sigma70_r2*Sigma70_r3*Sigma70_r4_2	D	D.1	SigD.1.2	GCF_000169335.1	RNA polymerase sigma factor SigF	unplaced scaffold		NZ_AAXW01000035.1	37071	37853	-		RS18490	783	Crocosphaera chwakensis CCY0110	Cyanobacteria	unclassified	Chroococcales	Aphanothecaceae	Crocosphaera
WP_008275217.1	na	na	397	*Sigma70_r2*Sigma70_r4	E	E.1	SigE.1.1	GCF_000169335.1	sigma-70 family RNA polymerase sigma factor	unplaced scaffold		NZ_AAXW01000012.1	54203	55396	+		RS09620	1194	Crocosphaera chwakensis CCY0110	Cyanobacteria	unclassified	Chroococcales	Aphanothecaceae	Crocosphaera
WP_008275828.1	na	na	188	*Sigma70_r2*Sigma70_r4_2	F	F.1	SigF.1.1	GCF_000169335.1	sigma-70 family RNA polymerase sigma factor	unplaced scaffold		NZ_AAXW01000017.1	9638	10204	-		RS12590	567	Crocosphaera chwakensis CCY0110	Cyanobacteria	unclassified	Chroococcales	Aphanothecaceae	Crocosphaera
WP_008276339.1	na	na	217	*Sigma70_r2*Sigma70_r4_2	F	F.1	SigF.1.2	GCF_000169335.1	sigma-70 family RNA polymerase sigma factor	unplaced scaffold		NZ_AAXW01000023.1	31859	32512	-		RS15105	654	Crocosphaera chwakensis CCY0110	Cyanobacteria	unclassified	Chroococcales	Aphanothecaceae	Crocosphaera
WP_009341423.1	na	na	327	*Sigma70_r1_2*Sigma70_r2*Sigma70_r3*Sigma70_r4	A	A.1	SigA.1.1	GCF_000175855.1	RNA polymerase sigma factor, RpoD/SigA family	unplaced scaffold		NZ_ACYB01000004.1	27508	28491	+		RS00425	984	Raphidiopsis brookii D9	Cyanobacteria	unclassified	Nostocales	Aphanizomenonaceae	Raphidiopsis
WP_009342633.1	na	na	390	*Sigma70_r1_2*Sigma70_r2*Sigma70_r3*Sigma70_r4	A	A.1	SigA.1.2	GCF_000175855.1	RNA polymerase sigma factor RpoD	unplaced scaffold		NZ_ACYB01000027.1	25828	27000	-		RS05660	1173	Raphidiopsis brookii D9	Cyanobacteria	unclassified	Nostocales	Aphanizomenonaceae	Raphidiopsis
WP_040553136.1	na	na	389	*Sigma70_r1_2*Sigma70_r2*Sigma70_r3*Sigma70_r4	A	A.1	SigA.1.3	GCF_000175855.1	RpoD/SigA family RNA polymerase sigma factor	unplaced scaffold		NZ_ACYB01000006.1	41473	42642	-		RS01405	1170	Raphidiopsis brookii D9	Cyanobacteria	unclassified	Nostocales	Aphanizomenonaceae	Raphidiopsis
WP_040553470.1	na	na	318	*Sigma70_r1_2*Sigma70_r2*Sigma70_r3*Sigma70_r4	A	A.1	SigA.1.4	GCF_000175855.1	RNA polymerase sigma factor, RpoD/SigA family	unplaced scaffold		NZ_ACYB01000021.1	4251	5207	+		RS04400	957	Raphidiopsis brookii D9	Cyanobacteria	unclassified	Nostocales	Aphanizomenonaceae	Raphidiopsis
WP_193384603.1	na	na	390	*Sigma70_r1_2*Sigma70_r2*Sigma70_r3*Sigma70_r4	A	A.1	SigA.1.5	GCF_000175855.1	RNA polymerase sigma factor SigC	unplaced scaffold		NZ_ACYB01000036.1	12359	13531	+		RS09780	1173	Raphidiopsis brookii D9	Cyanobacteria	unclassified	Nostocales	Aphanizomenonaceae	Raphidiopsis
WP_040554064.1	na	na	218	*Sigma70_r2*Sigma70_r4_2	F	F.1	SigF.1.1	GCF_000175855.1	sigma-70 family RNA polymerase sigma factor	unplaced scaffold		NZ_ACYB01000046.1	14647	15303	-		RS12975	657	Raphidiopsis brookii D9	Cyanobacteria	unclassified	Nostocales	Aphanizomenonaceae	Raphidiopsis
WP_009343414.1	na	na	207	*Sigma70_r4_2	K	K.1	SigK.1.1	GCF_000175855.1	sigma-70 family RNA polymerase sigma factor	unplaced scaffold		NZ_ACYB01000035.1	370132	370755	+		RS09000	624	Raphidiopsis brookii D9	Cyanobacteria	unclassified	Nostocales	Aphanizomenonaceae	Raphidiopsis
WP_010305831.1	na	na	381	*Sigma70_r1_2*Sigma70_r2*Sigma70_r3*Sigma70_r4	A	A.1	SigA.1.1	GCF_000179235.2	RNA polymerase sigma factor, RpoD/SigA family	chromosome		NZ_CP039373.1	1441974	1443119	+		RS07795	1146	Synechococcus sp. CB0101	Cyanobacteria	unclassified	Synechococcales	Synechococcaceae	Synechococcus
WP_010306049.1	na	na	321	*Sigma70_r1_2*Sigma70_r2*Sigma70_r3*Sigma70_r4	A	A.1	SigA.1.2	GCF_000179235.2	RpoD/SigA family RNA polymerase sigma factor	chromosome		NZ_CP039373.1	1491903	1492868	+		RS08060	966	Synechococcus sp. CB0101	Cyanobacteria	unclassified	Synechococcales	Synechococcaceae	Synechococcus
WP_010307382.1	na	na	464	*Sigma70_r1_2*Sigma70_r2*Sigma70_r3*Sigma70_r4	A	A.1	SigA.1.3	GCF_000179235.2	RNA polymerase sigma factor RpoD	chromosome		NZ_CP039373.1	740875	742269	-		RS04055	1395	Synechococcus sp. CB0101	Cyanobacteria	unclassified	Synechococcales	Synechococcaceae	Synechococcus
WP_010310528.1	na	na	309	*Sigma70_r1_2*Sigma70_r2*Sigma70_r3*Sigma70_r4	A	A.1	SigA.1.4	GCF_000179235.2	RpoD/SigA family RNA polymerase sigma factor	chromosome		NZ_CP039373.1	1103283	1104212	+		RS05995	930	Synechococcus sp. CB0101	Cyanobacteria	unclassified	Synechococcales	Synechococcaceae	Synechococcus
WP_029553056.1	na	na	309	*Sigma70_r1_2*Sigma70_r2*Sigma70_r3*Sigma70_r4	A	A.1	SigA.1.5	GCF_000179235.2	sigma-70 family RNA polymerase sigma factor	chromosome		NZ_CP039373.1	59	988	+		RS00005	930	Synechococcus sp. CB0101	Cyanobacteria	unclassified	Synechococcales	Synechococcaceae	Synechococcus
WP_136644068.1	na	na	329	*Sigma70_r1_2*Sigma70_r2*Sigma70_r3*Sigma70_r4	A	A.1	SigA.1.6	GCF_000179235.2	RpoD/SigA family RNA polymerase sigma factor	chromosome		NZ_CP039373.1	1695074	1696063	+		RS09070	990	Synechococcus sp. CB0101	Cyanobacteria	unclassified	Synechococcales	Synechococcaceae	Synechococcus
WP_136644164.1	na	na	331	*Sigma70_r1_2*Sigma70_r2*Sigma70_r3*Sigma70_r4	A	A.1	SigA.1.7	GCF_000179235.2	RpoD/SigA family RNA polymerase sigma factor	chromosome		NZ_CP039373.1	2363996	2364991	-		RS12800	996	Synechococcus sp. CB0101	Cyanobacteria	unclassified	Synechococcales	Synechococcaceae	Synechococcus
WP_168187939.1	na	na	305	*Sigma70_r1_2*Sigma70_r2*Sigma70_r3*Sigma70_r4	A	A.1	SigA.1.8	GCF_000179235.2	sigma-70 family RNA polymerase sigma factor	chromosome		NZ_CP039373.1	877248	878165	+		RS04775	918	Synechococcus sp. CB0101	Cyanobacteria	unclassified	Synechococcales	Synechococcaceae	Synechococcus
WP_010307041.1	na	na	279	*Sigma70_r1_2*Sigma70_r2*Sigma70_r4	B	B.1	SigB.1.1	GCF_000179235.2	sigma-70 family RNA polymerase sigma factor	chromosome		NZ_CP039373.1	817735	818574	-		RS04475	840	Synechococcus sp. CB0101	Cyanobacteria	unclassified	Synechococcales	Synechococcaceae	Synechococcus
WP_010308465.1	na	na	233	*Sigma70_r2*Sigma70_r4	E	E.1	SigE.1.1	GCF_000179235.2	sigma-70 family RNA polymerase sigma factor	chromosome		NZ_CP039373.1	515915	516616	+		RS02840	702	Synechococcus sp. CB0101	Cyanobacteria	unclassified	Synechococcales	Synechococcaceae	Synechococcus
WP_010303081.1	na	na	310	*Sigma70_r2	H	H.1	SigH.1.1	GCF_000179235.2	sigma-70 family RNA polymerase sigma factor	chromosome		NZ_CP039373.1	2254778	2255710	+		RS12195	933	Synechococcus sp. CB0101	Cyanobacteria	unclassified	Synechococcales	Synechococcaceae	Synechococcus
WP_010309410.1	na	na	263	*Sigma70_r2	H	H.1	SigH.1.2	GCF_000179235.2	sigma-70 family RNA polymerase sigma factor	chromosome		NZ_CP039373.1	279108	279899	-		RS01550	792	Synechococcus sp. CB0101	Cyanobacteria	unclassified	Synechococcales	Synechococcaceae	Synechococcus
WP_010309550.1	na	na	279	*Sigma70_r2	H	H.1	SigH.1.3	GCF_000179235.2	sigma-70 family RNA polymerase sigma factor	chromosome		NZ_CP039373.1	222586	223425	+		RS01245	840	Synechococcus sp. CB0101	Cyanobacteria	unclassified	Synechococcales	Synechococcaceae	Synechococcus
WP_136644118.1	na	na	315	*Sigma70_r2	H	H.1	SigH.1.4	GCF_000179235.2	sigma-70 family RNA polymerase sigma factor	chromosome		NZ_CP039373.1	2205336	2206283	+		RS11860	948	Synechococcus sp. CB0101	Cyanobacteria	unclassified	Synechococcales	Synechococcaceae	Synechococcus
WP_136644290.1	na	na	140	*Sigma70_r2	H	H.1	SigH.1.5	GCF_000179235.2	RNA polymerase subunit sigma	chromosome		NZ_CP039373.1	2209836	2210258	+		RS11895	423	Synechococcus sp. CB0101	Cyanobacteria	unclassified	Synechococcales	Synechococcaceae	Synechococcus
WP_011126980.1	na	na	332	*Sigma70_r1_2*Sigma70_r2*Sigma70_r3*Sigma70_r4	A	A.1	SigA.1.1	GCF_000195975.1	RpoD/SigA family RNA polymerase sigma factor	chromosome		NC_005070.1	102314	103312	+		RS00520	999	Parasynechococcus marenigrum WH 8102	Cyanobacteria	unclassified	Synechococcales	Prochlorococcaceae	Parasynechococcus
WP_011128373.1	na	na	308	*Sigma70_r1_2*Sigma70_r2*Sigma70_r3*Sigma70_r4	A	A.1	SigA.1.2	GCF_000195975.1	sigma-70 family RNA polymerase sigma factor	chromosome		NC_005070.1	1459208	1460134	+		RS07580	927	Parasynechococcus marenigrum WH 8102	Cyanobacteria	unclassified	Synechococcales	Prochlorococcaceae	Parasynechococcus
WP_011128485.1	na	na	313	*Sigma70_r1_2*Sigma70_r2*Sigma70_r3*Sigma70_r4	A	A.1	SigA.1.3	GCF_000195975.1	RpoD/SigA family RNA polymerase sigma factor	chromosome		NC_005070.1	1560024	1560965	-		RS08165	942	Parasynechococcus marenigrum WH 8102	Cyanobacteria	unclassified	Synechococcales	Prochlorococcaceae	Parasynechococcus
WP_011128643.1	na	na	471	*Sigma70_r1_2*Sigma70_r2*Sigma70_r3*Sigma70_r4	A	A.1	SigA.1.4	GCF_000195975.1	RNA polymerase sigma factor RpoD	chromosome		NC_005070.1	1712270	1713685	+		RS08985	1416	Parasynechococcus marenigrum WH 8102	Cyanobacteria	unclassified	Synechococcales	Prochlorococcaceae	Parasynechococcus
WP_011129349.1	na	na	328	*Sigma70_r1_2*Sigma70_r2*Sigma70_r3*Sigma70_r4	A	A.1	SigA.1.5	GCF_000195975.1	RpoD/SigA family RNA polymerase sigma factor	chromosome		NC_005070.1	2399426	2400412	+		RS12590	987	Parasynechococcus marenigrum WH 8102	Cyanobacteria	unclassified	Synechococcales	Prochlorococcaceae	Parasynechococcus
WP_042504008.1	na	na	377	*Sigma70_r1_2*Sigma70_r2*Sigma70_r3*Sigma70_r4	A	A.1	SigA.1.6	GCF_000195975.1	RNA polymerase sigma factor, RpoD/SigA family	chromosome		NC_005070.1	2331805	2332938	+		RS12290	1134	Parasynechococcus marenigrum WH 8102	Cyanobacteria	unclassified	Synechococcales	Prochlorococcaceae	Parasynechococcus
WP_042504295.1	na	na	209	*Sigma70_r2*Sigma70_r4	E	E.1	SigE.1.1	GCF_000195975.1	sigma-70 family RNA polymerase sigma factor	chromosome		NC_005070.1	1225446	1226075	-		RS06175	630	Parasynechococcus marenigrum WH 8102	Cyanobacteria	unclassified	Synechococcales	Prochlorococcaceae	Parasynechococcus
WP_225867760.1	na	na	126	*Sigma70_r2	H	H.1	SigH.1.1	GCF_000195975.1	hypothetical protein	chromosome		NC_005070.1	1157952	1158332	-		RS13175	381	Parasynechococcus marenigrum WH 8102	Cyanobacteria	unclassified	Synechococcales	Prochlorococcaceae	Parasynechococcus
WP_013190080.1	na	na	417	*Sigma70_r1_2*Sigma70_r2*Sigma70_r3*Sigma70_r4	A	A.1	SigA.1.1	GCF_000196515.1	RNA polymerase sigma factor SigC	chromosome		NC_014248.1	591624	592877	-		RS02725	1254	Nostoc azollae 708	Cyanobacteria	unclassified	Nostocales	Nostocaceae	Trichormus
WP_013190711.1	na	na	327	*Sigma70_r1_2*Sigma70_r2*Sigma70_r3*Sigma70_r4	A	A.1	SigA.1.2	GCF_000196515.1	RNA polymerase sigma factor, RpoD/SigA family	chromosome		NC_014248.1	1550512	1551495	+		RS07090	984	Nostoc azollae 708	Cyanobacteria	unclassified	Nostocales	Nostocaceae	Trichormus
WP_013191679.1	na	na	390	*Sigma70_r1_2*Sigma70_r2*Sigma70_r3*Sigma70_r4	A	A.1	SigA.1.3	GCF_000196515.1	RNA polymerase sigma factor RpoD	chromosome		NC_014248.1	2901901	2903073	+		RS13440	1173	Nostoc azollae 708	Cyanobacteria	unclassified	Nostocales	Nostocaceae	Trichormus
WP_013192486.1	na	na	389	*Sigma70_r1_2*Sigma70_r2*Sigma70_r3*Sigma70_r4	A	A.1	SigA.1.4	GCF_000196515.1	RpoD/SigA family RNA polymerase sigma factor	chromosome		NC_014248.1	4049087	4050256	-		RS18905	1170	Nostoc azollae 708	Cyanobacteria	unclassified	Nostocales	Nostocaceae	Trichormus
WP_041642460.1	na	na	318	*Sigma70_r1_2*Sigma70_r2*Sigma70_r3*Sigma70_r4	A	A.1	SigA.1.5	GCF_000196515.1	RNA polymerase sigma factor, RpoD/SigA family	chromosome		NC_014248.1	602013	602969	+		RS02765	957	Nostoc azollae 708	Cyanobacteria	unclassified	Nostocales	Nostocaceae	Trichormus
WP_041642856.1	na	na	258	*Sigma70_r2*Sigma70_r3*Sigma70_r4	C	C.1	SigC.1.1	GCF_000196515.1	RNA polymerase sigma factor SigF	chromosome		NC_014248.1	1968940	1969716	-		RS09035	777	Nostoc azollae 708	Cyanobacteria	unclassified	Nostocales	Nostocaceae	Trichormus
WP_013192608.1	na	na	218	*Sigma70_r2*Sigma70_r4_2	F	F.1	SigF.1.1	GCF_000196515.1	sigma-70 family RNA polymerase sigma factor	chromosome		NC_014248.1	4258520	4259176	+		RS19880	657	Nostoc azollae 708	Cyanobacteria	unclassified	Nostocales	Nostocaceae	Trichormus
WP_013192841.1	na	na	263	*Sigma70_r2*Sigma70_r4_2	F	F.1	SigF.1.2	GCF_000196515.1	RNA polymerase sigma factor SigF	chromosome		NC_014248.1	4669969	4670760	+		RS21795	792	Nostoc azollae 708	Cyanobacteria	unclassified	Nostocales	Nostocaceae	Trichormus
WP_006618148.1	na	na	332	*Sigma70_r1_2*Sigma70_r2*Sigma70_r3*Sigma70_r4	A	A.1	SigA.1.1	GCF_000210375.1	RNA polymerase sigma factor, RpoD/SigA family	chromosome		NC_016640.1	1136618	1137616	-		RS05280	999	Arthrospira platensis NIES-39	Cyanobacteria	unclassified	Oscillatoriales	Microcoleaceae	Arthrospira
WP_006619888.1	na	na	387	*Sigma70_r1_2*Sigma70_r2*Sigma70_r3*Sigma70_r4	A	A.1	SigA.1.2	GCF_000210375.1	RNA polymerase sigma factor RpoD	chromosome		NC_016640.1	4992086	4993249	+		RS22495	1164	Arthrospira platensis NIES-39	Cyanobacteria	unclassified	Oscillatoriales	Microcoleaceae	Arthrospira
WP_043467940.1	na	na	319	*Sigma70_r1_2*Sigma70_r2*Sigma70_r3*Sigma70_r4	A	A.1	SigA.1.3	GCF_000210375.1	RNA polymerase sigma factor, RpoD/SigA family	chromosome		NC_016640.1	379040	379999	-		RS01770	960	Arthrospira platensis NIES-39	Cyanobacteria	unclassified	Oscillatoriales	Microcoleaceae	Arthrospira
WP_043468027.1	na	na	409	*Sigma70_r1_2*Sigma70_r2*Sigma70_r3*Sigma70_r4	A	A.1	SigA.1.4	GCF_000210375.1	RNA polymerase sigma factor SigC	chromosome		NC_016640.1	885541	886770	+		RS04265	1230	Arthrospira platensis NIES-39	Cyanobacteria	unclassified	Oscillatoriales	Microcoleaceae	Arthrospira
WP_006617896.1	na	na	261	*Sigma70_r2*Sigma70_r3*Sigma70_r4_2	D	D.1	SigD.1.1	GCF_000210375.1	RNA polymerase sigma factor SigF	chromosome		NC_016640.1	2161365	2162150	-		RS09850	786	Arthrospira platensis NIES-39	Cyanobacteria	unclassified	Oscillatoriales	Microcoleaceae	Arthrospira
WP_006616778.1	na	na	282	*Sigma70_r2*Sigma70_r4_2	F	F.1	SigF.1.1	GCF_000210375.1	RNA polymerase sigma factor	chromosome		NC_016640.1	1552776	1553624	+		RS07145	849	Arthrospira platensis NIES-39	Cyanobacteria	unclassified	Oscillatoriales	Microcoleaceae	Arthrospira
WP_006618962.1	na	na	218	*Sigma70_r2*Sigma70_r4_2	F	F.1	SigF.1.2	GCF_000210375.1	sigma-70 family RNA polymerase sigma factor	chromosome		NC_016640.1	6149393	6150049	+		RS27630	657	Arthrospira platensis NIES-39	Cyanobacteria	unclassified	Oscillatoriales	Microcoleaceae	Arthrospira
WP_081471149.1	na	na	518	*Sigma70_r2*Sigma70_r4_2	F	F.1	SigF.1.3	GCF_000210375.1	RNA polymerase sigma factor	chromosome		NC_016640.1	1542654	1544210	+		RS41295	1557	Arthrospira platensis NIES-39	Cyanobacteria	unclassified	Oscillatoriales	Microcoleaceae	Arthrospira
WP_008182019.1	na	na	373	*Sigma70_r1_2*Sigma70_r2*Sigma70_r3*Sigma70_r4	A	A.1	SigA.1.1	GCF_000211815.1	RNA polymerase sigma factor RpoD	unplaced scaffold		NZ_GL890848.1	35534	36655	+		RS10115	1122	Moorena producens 3L	Cyanobacteria	unclassified	Oscillatoriales	Oscillatoriaceae	Moorena
WP_008186003.1	na	na	333	*Sigma70_r1_2*Sigma70_r2*Sigma70_r3*Sigma70_r4	A	A.1	SigA.1.2	GCF_000211815.1	RNA polymerase sigma factor, RpoD/SigA family	unplaced scaffold		NZ_GL890930.1	237500	238501	-		RS17630	1002	Moorena producens 3L	Cyanobacteria	unclassified	Oscillatoriales	Oscillatoriaceae	Moorena
WP_008186088.1	na	na	373	*Sigma70_r1_2*Sigma70_r2*Sigma70_r3*Sigma70_r4	A	A.1	SigA.1.3	GCF_000211815.1	RNA polymerase sigma factor, RpoD/SigA family	unplaced scaffold		NZ_GL890931.1	15321	16442	+		RS17780	1122	Moorena producens 3L	Cyanobacteria	unclassified	Oscillatoriales	Oscillatoriaceae	Moorena
WP_008189520.1	na	na	319	*Sigma70_r1_2*Sigma70_r2*Sigma70_r3*Sigma70_r4	A	A.1	SigA.1.4	GCF_000211815.1	RNA polymerase sigma factor, RpoD/SigA family	unplaced scaffold		NZ_GL890969.1	97661	98620	-		RS28380	960	Moorena producens 3L	Cyanobacteria	unclassified	Oscillatoriales	Oscillatoriaceae	Moorena
WP_009148755.1	na	na	417	*Sigma70_r1_2*Sigma70_r2*Sigma70_r3*Sigma70_r4	A	A.1	SigA.1.5	GCF_000211815.1	RNA polymerase sigma factor SigC	unplaced scaffold		NZ_GL890945.1	9316	10569	+		RS21750	1254	Moorena producens 3L	Cyanobacteria	unclassified	Oscillatoriales	Oscillatoriaceae	Moorena
WP_008186130.1	na	na	258	*Sigma70_r2*Sigma70_r3*Sigma70_r4	C	C.1	SigC.1.1	GCF_000211815.1	RNA polymerase sigma factor SigF	unplaced scaffold		NZ_GL890931.1	40942	41718	-		RS17890	777	Moorena producens 3L	Cyanobacteria	unclassified	Oscillatoriales	Oscillatoriaceae	Moorena
WP_008183364.1	na	na	260	*Sigma70_r2*Sigma70_r3*Sigma70_r4_2	D	D.1	SigD.1.1	GCF_000211815.1	RNA polymerase sigma factor SigF	unplaced scaffold		NZ_GL890874.1	129866	130648	+		RS12605	783	Moorena producens 3L	Cyanobacteria	unclassified	Oscillatoriales	Oscillatoriaceae	Moorena
WP_008178001.1	na	na	451	*Sigma70_r2*Sigma70_r4_2	F	F.1	SigF.1.1	GCF_000211815.1	RNA polymerase sigma factor	unplaced scaffold		NZ_GL890819.1	53850	55205	-		RS33505	1356	Moorena producens 3L	Cyanobacteria	unclassified	Oscillatoriales	Oscillatoriaceae	Moorena
WP_008178995.1	na	na	469	*Sigma70_r2*Sigma70_r4_2	F	F.1	SigF.1.2	GCF_000211815.1	RNA polymerase sigma factor	unplaced scaffold		NZ_GL890825.1	46656	48065	+		RS33595	1410	Moorena producens 3L	Cyanobacteria	unclassified	Oscillatoriales	Oscillatoriaceae	Moorena
WP_008185131.1	na	na	373	*Sigma70_r2*Sigma70_r4_2	F	F.1	SigF.1.3	GCF_000211815.1	sigma-70 family RNA polymerase sigma factor	unplaced scaffold		NZ_GL890926.1	41525	42646	+		RS34920	1122	Moorena producens 3L	Cyanobacteria	unclassified	Oscillatoriales	Oscillatoriaceae	Moorena
WP_008189195.1	na	na	257	*Sigma70_r2*Sigma70_r4_2	F	F.1	SigF.1.4	GCF_000211815.1	RNA polymerase sigma factor	unplaced scaffold		NZ_GL890968.1	5924	6697	-		RS27615	774	Moorena producens 3L	Cyanobacteria	unclassified	Oscillatoriales	Oscillatoriaceae	Moorena
WP_044495298.1	na	na	217	*Sigma70_r2*Sigma70_r4_2	F	F.1	SigF.1.5	GCF_000211815.1	sigma-70 family RNA polymerase sigma factor	unplaced scaffold		NZ_GL890970.1	165005	165658	-		RS29385	654	Moorena producens 3L	Cyanobacteria	unclassified	Oscillatoriales	Oscillatoriaceae	Moorena
WP_229414298.1	na	na	181	*Sigma70_r2*Sigma70_r4_2	F	F.1	SigF.1.6	GCF_000211815.1	sigma-70 family RNA polymerase sigma factor	unplaced scaffold		NZ_GL890825.1	345183	345728	+		RS04225	546	Moorena producens 3L	Cyanobacteria	unclassified	Oscillatoriales	Oscillatoriaceae	Moorena
WP_008182775.1	na	na	563	*SpvB*Sigma70_r2*Sigma70_r4_2	F	F.2	SigF.2.1	GCF_000211815.1	sigma-70 family RNA polymerase sigma factor	unplaced scaffold		NZ_GL890862.1	1959	3650	-		RS34835	1692	Moorena producens 3L	Cyanobacteria	unclassified	Oscillatoriales	Oscillatoriaceae	Moorena
WP_044492002.1	na	na	154	*Sigma70_r2	H	H.1	SigH.1.1	GCF_000211815.1	sigma-70 family RNA polymerase sigma factor	unplaced scaffold		NZ_GL890822.1	959	1421	+		RS01795	463	Moorena producens 3L	Cyanobacteria	unclassified	Oscillatoriales	Oscillatoriaceae	Moorena
WP_008186914.1	na	na	214	*Sigma70_r4	J	J.1	SigJ.1.1	GCF_000211815.1	sigma-70 family RNA polymerase sigma factor	unplaced scaffold		NZ_GL890939.1	73694	74338	-		RS19490	645	Moorena producens 3L	Cyanobacteria	unclassified	Oscillatoriales	Oscillatoriaceae	Moorena
WP_008181256.1	na	na	293	*Sigma70_r4*AAA_35	J	J.3	SigJ.3.1	GCF_000211815.1	AAA-like domain-containing protein	unplaced scaffold		NZ_GL890840.1	409479	410360	+		RS08150	882	Moorena producens 3L	Cyanobacteria	unclassified	Oscillatoriales	Oscillatoriaceae	Moorena
WP_158026584.1	na	na	183	*Sigma70_r4_2	K	K.1	SigK.1.1	GCF_000211815.1	sigma-70 family RNA polymerase sigma factor	unplaced scaffold		NZ_GL890945.1	20995	21546	-		RS21815	552	Moorena producens 3L	Cyanobacteria	unclassified	Oscillatoriales	Oscillatoriaceae	Moorena
WP_006632309.1	na	na	421	*Sigma70_r1_2*Sigma70_r2*Sigma70_r3*Sigma70_r4	A	A.1	SigA.1.1	GCF_000214075.1	RNA polymerase sigma factor SigC	unplaced scaffold		NZ_AFJC01000002.1	705341	706606	+		RS07255	1266	Microcoleus vaginatus FGP-2	Cyanobacteria	unclassified	Oscillatoriales	Microcoleaceae	Microcoleus
WP_006632827.1	na	na	334	*Sigma70_r1_2*Sigma70_r2*Sigma70_r3*Sigma70_r4	A	A.1	SigA.1.2	GCF_000214075.1	RNA polymerase sigma factor, RpoD/SigA family	unplaced scaffold		NZ_AFJC01000004.1	117556	118560	+		RS09885	1005	Microcoleus vaginatus FGP-2	Cyanobacteria	unclassified	Oscillatoriales	Microcoleaceae	Microcoleus
WP_006632898.1	na	na	388	*Sigma70_r1_2*Sigma70_r2*Sigma70_r3*Sigma70_r4	A	A.1	SigA.1.3	GCF_000214075.1	RNA polymerase sigma factor RpoD	unplaced scaffold		NZ_AFJC01000004.1	225494	226660	-		RS10250	1167	Microcoleus vaginatus FGP-2	Cyanobacteria	unclassified	Oscillatoriales	Microcoleaceae	Microcoleus
WP_006633882.1	na	na	319	*Sigma70_r1_2*Sigma70_r2*Sigma70_r3*Sigma70_r4	A	A.1	SigA.1.4	GCF_000214075.1	RNA polymerase sigma factor, RpoD/SigA family	unplaced scaffold		NZ_AFJC01000007.1	278183	279142	+		RS15370	960	Microcoleus vaginatus FGP-2	Cyanobacteria	unclassified	Oscillatoriales	Microcoleaceae	Microcoleus
WP_006634048.1	na	na	357	*Sigma70_r1_2*Sigma70_r3*Sigma70_r2*Sigma70_r3*Sigma70_r4	A	A.5	SigA.5.1	GCF_000214075.1	RNA polymerase sigma factor, RpoD/SigA family	unplaced scaffold		NZ_AFJC01000008.1	147795	148868	+		RS16205	1074	Microcoleus vaginatus FGP-2	Cyanobacteria	unclassified	Oscillatoriales	Microcoleaceae	Microcoleus
WP_006630983.1	na	na	257	*Sigma70_r2*Sigma70_r3*Sigma70_r4	C	C.1	SigC.1.1	GCF_000214075.1	RNA polymerase sigma factor SigF	unplaced scaffold		NZ_AFJC01000001.1	87268	88041	-		RS00325	774	Microcoleus vaginatus FGP-2	Cyanobacteria	unclassified	Oscillatoriales	Microcoleaceae	Microcoleus
WP_006635210.1	na	na	196	*Sigma70_r2*Sigma70_r4	E	E.1	SigE.1.1	GCF_000214075.1	sigma-70 family RNA polymerase sigma factor	unplaced scaffold		NZ_AFJC01000016.1	10326	10916	+		RS22560	591	Microcoleus vaginatus FGP-2	Cyanobacteria	unclassified	Oscillatoriales	Microcoleaceae	Microcoleus
WP_006631278.1	na	na	219	*Sigma70_r2*Sigma70_r4_2	F	F.1	SigF.1.1	GCF_000214075.1	sigma-70 family RNA polymerase sigma factor	unplaced scaffold		NZ_AFJC01000001.1	458300	458959	-		RS01835	660	Microcoleus vaginatus FGP-2	Cyanobacteria	unclassified	Oscillatoriales	Microcoleaceae	Microcoleus
WP_006634196.1	na	na	188	*Sigma70_r2*Sigma70_r4_2	F	F.1	SigF.1.2	GCF_000214075.1	sigma-70 family RNA polymerase sigma factor	unplaced scaffold		NZ_AFJC01000009.1	31279	31845	+		RS16990	567	Microcoleus vaginatus FGP-2	Cyanobacteria	unclassified	Oscillatoriales	Microcoleaceae	Microcoleus
WP_009454913.1	na	na	327	*Sigma70_r1_2*Sigma70_r2*Sigma70_r3*Sigma70_r4	A	A.1	SigA.1.1	GCF_000231365.1	RNA polymerase sigma factor, RpoD/SigA family	unplaced scaffold		NZ_AGIZ01000002.1	304334	305317	+		RS03670	984	Fischerella thermalis JSC-11	Cyanobacteria	unclassified	Nostocales	Hapalosiphonaceae	Fischerella
WP_009456183.1	na	na	318	*Sigma70_r1_2*Sigma70_r2*Sigma70_r3*Sigma70_r4	A	A.1	SigA.1.2	GCF_000231365.1	RNA polymerase sigma factor, RpoD/SigA family	unplaced scaffold		NZ_AGIZ01000004.1	324241	325197	-		RS07665	957	Fischerella thermalis JSC-11	Cyanobacteria	unclassified	Nostocales	Hapalosiphonaceae	Fischerella
WP_009457267.1	na	na	393	*Sigma70_r1_2*Sigma70_r2*Sigma70_r3*Sigma70_r4	A	A.1	SigA.1.3	GCF_000231365.1	RNA polymerase sigma factor RpoD	unplaced scaffold		NZ_AGIZ01000007.1	228346	229527	-		RS12480	1182	Fischerella thermalis JSC-11	Cyanobacteria	unclassified	Nostocales	Hapalosiphonaceae	Fischerella
WP_009458622.1	na	na	416	*Sigma70_r1_2*Sigma70_r2*Sigma70_r3*Sigma70_r4	A	A.1	SigA.1.4	GCF_000231365.1	RNA polymerase sigma factor SigC	unplaced scaffold		NZ_AGIZ01000011.1	93569	94819	-		RS16960	1251	Fischerella thermalis JSC-11	Cyanobacteria	unclassified	Nostocales	Hapalosiphonaceae	Fischerella
WP_009454317.1	na	na	389	*Sigma70_r1_2*Sigma70_r3*Sigma70_r2*Sigma70_r3*Sigma70_r4	A	A.5	SigA.5.1	GCF_000231365.1	RpoD/SigA family RNA polymerase sigma factor	unplaced scaffold		NZ_AGIZ01000001.1	538428	539597	+		RS02110	1170	Fischerella thermalis JSC-11	Cyanobacteria	unclassified	Nostocales	Hapalosiphonaceae	Fischerella
WP_009456797.1	na	na	258	*Sigma70_r2*Sigma70_r3*Sigma70_r4	C	C.1	SigC.1.1	GCF_000231365.1	RNA polymerase sigma factor SigF	unplaced scaffold		NZ_AGIZ01000006.1	188720	189496	-		RS10675	777	Fischerella thermalis JSC-11	Cyanobacteria	unclassified	Nostocales	Hapalosiphonaceae	Fischerella
WP_009453803.1	na	na	260	*Sigma70_r2*Sigma70_r3*Sigma70_r4_2	D	D.1	SigD.1.1	GCF_000231365.1	RNA polymerase sigma factor SigF	unplaced scaffold		NZ_AGIZ01000001.1	166113	166895	+		RS00695	783	Fischerella thermalis JSC-11	Cyanobacteria	unclassified	Nostocales	Hapalosiphonaceae	Fischerella
WP_016871501.1	na	na	218	*Sigma70_r2*Sigma70_r4_2	F	F.1	SigF.1.1	GCF_000231365.1	sigma-70 family RNA polymerase sigma factor	unplaced scaffold		NZ_AGIZ01000012.1	62558	63214	+		RS17695	657	Fischerella thermalis JSC-11	Cyanobacteria	unclassified	Nostocales	Hapalosiphonaceae	Fischerella
WP_007304266.1	na	na	414	*Sigma70_r1_2*Sigma70_r2*Sigma70_r3*Sigma70_r4	A	A.1	SigA.1.1	GCF_000235665.1	RNA polymerase sigma factor RpoD	unplaced scaffold		NZ_AESD01000661.1	4595	5839	-		RS20825	1245	Crocosphaera watsonii WH 0003	Cyanobacteria	unclassified	Chroococcales	Aphanothecaceae	Crocosphaera
WP_007308831.1	na	na	418	*Sigma70_r1_2*Sigma70_r2*Sigma70_r3*Sigma70_r4	A	A.1	SigA.1.2	GCF_000235665.1	RNA polymerase sigma factor SigC	unplaced scaffold		NZ_AESD01000023.1	3353	4609	-		RS00675	1257	Crocosphaera watsonii WH 0003	Cyanobacteria	unclassified	Chroococcales	Aphanothecaceae	Crocosphaera
WP_007309401.1	na	na	297	*Sigma70_r1_2*Sigma70_r2*Sigma70_r3*Sigma70_r4	A	A.1	SigA.1.3	GCF_000235665.1	sigma-70 family RNA polymerase sigma factor	unplaced scaffold		NZ_AESD01000136.1	7485	8378	+		RS04025	894	Crocosphaera watsonii WH 0003	Cyanobacteria	unclassified	Chroococcales	Aphanothecaceae	Crocosphaera
WP_007310385.1	na	na	318	*Sigma70_r1_2*Sigma70_r2*Sigma70_r3*Sigma70_r4	A	A.1	SigA.1.4	GCF_000235665.1	RNA polymerase sigma factor, RpoD/SigA family	unplaced scaffold		NZ_AESD01000321.1	2137	3093	-		RS09835	957	Crocosphaera watsonii WH 0003	Cyanobacteria	unclassified	Chroococcales	Aphanothecaceae	Crocosphaera
WP_007312388.1	na	na	328	*Sigma70_r1_2*Sigma70_r2*Sigma70_r3*Sigma70_r4	A	A.1	SigA.1.5	GCF_000235665.1	RNA polymerase sigma factor, RpoD/SigA family	unplaced scaffold		NZ_AESD01000679.1	22256	23242	+		RS21455	987	Crocosphaera watsonii WH 0003	Cyanobacteria	unclassified	Chroococcales	Aphanothecaceae	Crocosphaera
WP_007313241.1	na	na	442	*Sigma70_r1_2*Sigma70_r2*Sigma70_r3*Sigma70_r4	A	A.1	SigA.1.6	GCF_000235665.1	sigma-70 family RNA polymerase sigma factor	unplaced scaffold		NZ_AESD01000861.1	676	2004	-		RS26210	1329	Crocosphaera watsonii WH 0003	Cyanobacteria	unclassified	Chroococcales	Aphanothecaceae	Crocosphaera
WP_007309429.1	na	na	258	*Sigma70_r2*Sigma70_r3*Sigma70_r4	C	C.1	SigC.1.1	GCF_000235665.1	RNA polymerase sigma factor SigF	unplaced scaffold		NZ_AESD01000144.1	12423	13199	+		RS04195	777	Crocosphaera watsonii WH 0003	Cyanobacteria	unclassified	Chroococcales	Aphanothecaceae	Crocosphaera
WP_035828833.1	na	na	245	*Sigma70_r2*Sigma70_r3*Sigma70_r4	C	C.1	SigC.1.2	GCF_000235665.1	sigma-70 family RNA polymerase sigma factor	unplaced scaffold		NZ_AESD01000754.1	1	737	-		RS23900	737	Crocosphaera watsonii WH 0003	Cyanobacteria	unclassified	Chroococcales	Aphanothecaceae	Crocosphaera
WP_035826896.1	na	na	249	*Sigma70_r2*Sigma70_r3*Sigma70_r4_2	D	D.1	SigD.1.1	GCF_000235665.1	RNA polymerase sigma factor SigF	unplaced scaffold		NZ_AESD01000429.1	156	905	-		RS13555	750	Crocosphaera watsonii WH 0003	Cyanobacteria	unclassified	Chroococcales	Aphanothecaceae	Crocosphaera
WP_007310254.1	na	na	217	*Sigma70_r2*Sigma70_r4_2	F	F.1	SigF.1.1	GCF_000235665.1	sigma-70 family RNA polymerase sigma factor	unplaced scaffold		NZ_AESD01000297.1	16496	17149	-		RS09085	654	Crocosphaera watsonii WH 0003	Cyanobacteria	unclassified	Chroococcales	Aphanothecaceae	Crocosphaera
WP_007313192.1	na	na	190	*Sigma70_r2*Sigma70_r4_2	F	F.1	SigF.1.2	GCF_000235665.1	sigma-70 family RNA polymerase sigma factor	unplaced scaffold		NZ_AESD01000846.1	10063	10635	+		RS25935	573	Crocosphaera watsonii WH 0003	Cyanobacteria	unclassified	Chroococcales	Aphanothecaceae	Crocosphaera
WP_010872341.1	na	na	318	*Sigma70_r1_2*Sigma70_r2*Sigma70_r3*Sigma70_r4	A	A.1	SigA.1.1	GCF_000270265.1	RNA polymerase sigma factor, RpoD/SigA family	chromosome		NC_017277.1	1253600	1254556	-		RS05860	957	Synechocystis sp. PCC 6803 substr. GT-S	Cyanobacteria	unclassified	Synechococcales	Merismopediaceae	Synechocystis
WP_010872387.1	na	na	369	*Sigma70_r1_2*Sigma70_r2*Sigma70_r3*Sigma70_r4	A	A.1	SigA.1.2	GCF_000270265.1	RNA polymerase sigma factor, RpoD/SigA family	chromosome		NC_017277.1	1300488	1301597	-		RS06095	1110	Synechocystis sp. PCC 6803 substr. GT-S	Cyanobacteria	unclassified	Synechococcales	Merismopediaceae	Synechocystis
WP_010874154.1	na	na	425	*Sigma70_r1_2*Sigma70_r2*Sigma70_r3*Sigma70_r4	A	A.1	SigA.1.3	GCF_000270265.1	RNA polymerase sigma factor RpoD	chromosome		NC_017277.1	3322091	3323368	+		RS15375	1278	Synechocystis sp. PCC 6803 substr. GT-S	Cyanobacteria	unclassified	Synechococcales	Merismopediaceae	Synechocystis
WP_020862221.1	na	na	328	*Sigma70_r1_2*Sigma70_r2*Sigma70_r3*Sigma70_r4	A	A.1	SigA.1.4	GCF_000270265.1	RNA polymerase sigma factor, RpoD/SigA family	chromosome		NC_017277.1	2267942	2268928	-		RS10680	987	Synechocystis sp. PCC 6803 substr. GT-S	Cyanobacteria	unclassified	Synechococcales	Merismopediaceae	Synechocystis
WP_010873646.1	na	na	404	*Sigma70_r1_2*Sigma70_r2*Sigma70_r3*Sigma70_r4	A	A.1	SigA.1.5	GCF_000270265.1	RNA polymerase sigma factor SigC	chromosome		NC_017277.1	2730377	2731591	-		RS12740	1215	Synechocystis sp. PCC 6803 substr. GT-S	Cyanobacteria	unclassified	Synechococcales	Merismopediaceae	Synechocystis
WP_071822648.1	na	na	202	*Sigma70_r2*Sigma70_r4	E	E.1	SigE.1.1	GCF_000270265.1	sigma-70 family RNA polymerase sigma factor	chromosome		NC_017277.1	1340869	1341477	-		RS06285	609	Synechocystis sp. PCC 6803 substr. GT-S	Cyanobacteria	unclassified	Synechococcales	Merismopediaceae	Synechocystis
WP_010874185.1	na	na	258	*Sigma70_r2*Sigma70_r4	E	E.1	SigE.1.2	GCF_000270265.1	RNA polymerase sigma factor SigF	chromosome		NC_017277.1	3370063	3370839	+		RS15570	777	Synechocystis sp. PCC 6803 substr. GT-S	Cyanobacteria	unclassified	Synechococcales	Merismopediaceae	Synechocystis
WP_010873561.1	na	na	185	*Sigma70_r2*Sigma70_r4	E	E.1	SigE.1.3	GCF_000270265.1	sigma-70 family RNA polymerase sigma factor	chromosome		NC_017277.1	2633477	2634034	-		RS12295	558	Synechocystis sp. PCC 6803 substr. GT-S	Cyanobacteria	unclassified	Synechococcales	Merismopediaceae	Synechocystis
WP_010872101.1	na	na	223	*Sigma70_r2*Sigma70_r4_2	F	F.1	SigF.1.1	GCF_000270265.1	sigma-70 family RNA polymerase sigma factor	chromosome		NC_017277.1	983804	984475	+		RS04600	672	Synechocystis sp. PCC 6803 substr. GT-S	Cyanobacteria	unclassified	Synechococcales	Merismopediaceae	Synechocystis
WP_010872341.1	na	na	318	*Sigma70_r1_2*Sigma70_r2*Sigma70_r3*Sigma70_r4	A	A.1	SigA.1.1	GCF_000284135.1	RNA polymerase sigma factor, RpoD/SigA family	chromosome		NC_017038.1	1253702	1254658	-		RS05850	957	Synechocystis sp. PCC 6803 substr. GT-I	Cyanobacteria	unclassified	Synechococcales	Merismopediaceae	Synechocystis
WP_010872387.1	na	na	369	*Sigma70_r1_2*Sigma70_r2*Sigma70_r3*Sigma70_r4	A	A.1	SigA.1.2	GCF_000284135.1	RNA polymerase sigma factor, RpoD/SigA family	chromosome		NC_017038.1	1300590	1301699	-		RS06080	1110	Synechocystis sp. PCC 6803 substr. GT-I	Cyanobacteria	unclassified	Synechococcales	Merismopediaceae	Synechocystis
WP_010874154.1	na	na	425	*Sigma70_r1_2*Sigma70_r2*Sigma70_r3*Sigma70_r4	A	A.1	SigA.1.3	GCF_000284135.1	RNA polymerase sigma factor RpoD	chromosome		NC_017038.1	3320992	3322269	+		RS15370	1278	Synechocystis sp. PCC 6803 substr. GT-I	Cyanobacteria	unclassified	Synechococcales	Merismopediaceae	Synechocystis
WP_020862221.1	na	na	328	*Sigma70_r1_2*Sigma70_r2*Sigma70_r3*Sigma70_r4	A	A.1	SigA.1.4	GCF_000284135.1	RNA polymerase sigma factor, RpoD/SigA family	chromosome		NC_017038.1	2266843	2267829	-		RS10655	987	Synechocystis sp. PCC 6803 substr. GT-I	Cyanobacteria	unclassified	Synechococcales	Merismopediaceae	Synechocystis
WP_010873646.1	na	na	404	*Sigma70_r1_2*Sigma70_r2*Sigma70_r3*Sigma70_r4	A	A.1	SigA.1.5	GCF_000284135.1	RNA polymerase sigma factor SigC	chromosome		NC_017038.1	2729278	2730492	-		RS12735	1215	Synechocystis sp. PCC 6803 substr. GT-I	Cyanobacteria	unclassified	Synechococcales	Merismopediaceae	Synechocystis
WP_071822648.1	na	na	202	*Sigma70_r2*Sigma70_r4	E	E.1	SigE.1.1	GCF_000284135.1	sigma-70 family RNA polymerase sigma factor	chromosome		NC_017038.1	1340971	1341579	-		RS06275	609	Synechocystis sp. PCC 6803 substr. GT-I	Cyanobacteria	unclassified	Synechococcales	Merismopediaceae	Synechocystis
WP_010874185.1	na	na	258	*Sigma70_r2*Sigma70_r4	E	E.1	SigE.1.2	GCF_000284135.1	RNA polymerase sigma factor SigF	chromosome		NC_017038.1	3368964	3369740	+		RS15565	777	Synechocystis sp. PCC 6803 substr. GT-I	Cyanobacteria	unclassified	Synechococcales	Merismopediaceae	Synechocystis
WP_010873561.1	na	na	185	*Sigma70_r2*Sigma70_r4	E	E.1	SigE.1.3	GCF_000284135.1	sigma-70 family RNA polymerase sigma factor	chromosome		NC_017038.1	2632378	2632935	-		RS12285	558	Synechocystis sp. PCC 6803 substr. GT-I	Cyanobacteria	unclassified	Synechococcales	Merismopediaceae	Synechocystis
WP_010872101.1	na	na	223	*Sigma70_r2*Sigma70_r4_2	F	F.1	SigF.1.1	GCF_000284135.1	sigma-70 family RNA polymerase sigma factor	chromosome		NC_017038.1	983906	984577	+		RS04590	672	Synechocystis sp. PCC 6803 substr. GT-I	Cyanobacteria	unclassified	Synechococcales	Merismopediaceae	Synechocystis
WP_010872341.1	na	na	318	*Sigma70_r1_2*Sigma70_r2*Sigma70_r3*Sigma70_r4	A	A.1	SigA.1.1	GCF_000284215.1	RNA polymerase sigma factor, RpoD/SigA family	chromosome		NC_017052.1	1253843	1254799	-		RS05875	957	Synechocystis sp. PCC 6803 substr. PCC-N	Cyanobacteria	unclassified	Synechococcales	Merismopediaceae	Synechocystis
WP_010872387.1	na	na	369	*Sigma70_r1_2*Sigma70_r2*Sigma70_r3*Sigma70_r4	A	A.1	SigA.1.2	GCF_000284215.1	RNA polymerase sigma factor, RpoD/SigA family	chromosome		NC_017052.1	1300686	1301795	-		RS06105	1110	Synechocystis sp. PCC 6803 substr. PCC-N	Cyanobacteria	unclassified	Synechococcales	Merismopediaceae	Synechocystis
WP_010874154.1	na	na	425	*Sigma70_r1_2*Sigma70_r2*Sigma70_r3*Sigma70_r4	A	A.1	SigA.1.3	GCF_000284215.1	RNA polymerase sigma factor RpoD	chromosome		NC_017052.1	3321091	3322368	+		RS15410	1278	Synechocystis sp. PCC 6803 substr. PCC-N	Cyanobacteria	unclassified	Synechococcales	Merismopediaceae	Synechocystis
WP_020862221.1	na	na	328	*Sigma70_r1_2*Sigma70_r2*Sigma70_r3*Sigma70_r4	A	A.1	SigA.1.4	GCF_000284215.1	RNA polymerase sigma factor, RpoD/SigA family	chromosome		NC_017052.1	2266940	2267926	-		RS10715	987	Synechocystis sp. PCC 6803 substr. PCC-N	Cyanobacteria	unclassified	Synechococcales	Merismopediaceae	Synechocystis
WP_010873646.1	na	na	404	*Sigma70_r1_2*Sigma70_r2*Sigma70_r3*Sigma70_r4	A	A.1	SigA.1.5	GCF_000284215.1	RNA polymerase sigma factor SigC	chromosome		NC_017052.1	2729375	2730589	-		RS12775	1215	Synechocystis sp. PCC 6803 substr. PCC-N	Cyanobacteria	unclassified	Synechococcales	Merismopediaceae	Synechocystis
WP_071822648.1	na	na	202	*Sigma70_r2*Sigma70_r4	E	E.1	SigE.1.1	GCF_000284215.1	sigma-70 family RNA polymerase sigma factor	chromosome		NC_017052.1	1341067	1341675	-		RS06295	609	Synechocystis sp. PCC 6803 substr. PCC-N	Cyanobacteria	unclassified	Synechococcales	Merismopediaceae	Synechocystis
WP_010874185.1	na	na	258	*Sigma70_r2*Sigma70_r4	E	E.1	SigE.1.2	GCF_000284215.1	RNA polymerase sigma factor SigF	chromosome		NC_017052.1	3369063	3369839	+		RS15605	777	Synechocystis sp. PCC 6803 substr. PCC-N	Cyanobacteria	unclassified	Synechococcales	Merismopediaceae	Synechocystis
WP_010873561.1	na	na	185	*Sigma70_r2*Sigma70_r4	E	E.1	SigE.1.3	GCF_000284215.1	sigma-70 family RNA polymerase sigma factor	chromosome		NC_017052.1	2632475	2633032	-		RS12330	558	Synechocystis sp. PCC 6803 substr. PCC-N	Cyanobacteria	unclassified	Synechococcales	Merismopediaceae	Synechocystis
WP_010872101.1	na	na	223	*Sigma70_r2*Sigma70_r4_2	F	F.1	SigF.1.1	GCF_000284215.1	sigma-70 family RNA polymerase sigma factor	chromosome		NC_017052.1	984047	984718	+		RS04610	672	Synechocystis sp. PCC 6803 substr. PCC-N	Cyanobacteria	unclassified	Synechococcales	Merismopediaceae	Synechocystis
WP_010872341.1	na	na	318	*Sigma70_r1_2*Sigma70_r2*Sigma70_r3*Sigma70_r4	A	A.1	SigA.1.1	GCF_000284455.1	RNA polymerase sigma factor, RpoD/SigA family	chromosome		NC_017039.1	1253855	1254811	-		RS05885	957	Synechocystis sp. PCC 6803 substr. PCC-P	Cyanobacteria	unclassified	Synechococcales	Merismopediaceae	Synechocystis
WP_010872387.1	na	na	369	*Sigma70_r1_2*Sigma70_r2*Sigma70_r3*Sigma70_r4	A	A.1	SigA.1.2	GCF_000284455.1	RNA polymerase sigma factor, RpoD/SigA family	chromosome		NC_017039.1	1300698	1301807	-		RS06115	1110	Synechocystis sp. PCC 6803 substr. PCC-P	Cyanobacteria	unclassified	Synechococcales	Merismopediaceae	Synechocystis
WP_010874154.1	na	na	425	*Sigma70_r1_2*Sigma70_r2*Sigma70_r3*Sigma70_r4	A	A.1	SigA.1.3	GCF_000284455.1	RNA polymerase sigma factor RpoD	chromosome		NC_017039.1	3321102	3322379	+		RS15415	1278	Synechocystis sp. PCC 6803 substr. PCC-P	Cyanobacteria	unclassified	Synechococcales	Merismopediaceae	Synechocystis
WP_020862221.1	na	na	328	*Sigma70_r1_2*Sigma70_r2*Sigma70_r3*Sigma70_r4	A	A.1	SigA.1.4	GCF_000284455.1	RNA polymerase sigma factor, RpoD/SigA family	chromosome		NC_017039.1	2266952	2267938	-		RS10725	987	Synechocystis sp. PCC 6803 substr. PCC-P	Cyanobacteria	unclassified	Synechococcales	Merismopediaceae	Synechocystis
WP_010873646.1	na	na	404	*Sigma70_r1_2*Sigma70_r2*Sigma70_r3*Sigma70_r4	A	A.1	SigA.1.5	GCF_000284455.1	RNA polymerase sigma factor SigC	chromosome		NC_017039.1	2729387	2730601	-		RS12785	1215	Synechocystis sp. PCC 6803 substr. PCC-P	Cyanobacteria	unclassified	Synechococcales	Merismopediaceae	Synechocystis
WP_071822648.1	na	na	202	*Sigma70_r2*Sigma70_r4	E	E.1	SigE.1.1	GCF_000284455.1	sigma-70 family RNA polymerase sigma factor	chromosome		NC_017039.1	1341079	1341687	-		RS06305	609	Synechocystis sp. PCC 6803 substr. PCC-P	Cyanobacteria	unclassified	Synechococcales	Merismopediaceae	Synechocystis
WP_010874185.1	na	na	258	*Sigma70_r2*Sigma70_r4	E	E.1	SigE.1.2	GCF_000284455.1	RNA polymerase sigma factor SigF	chromosome		NC_017039.1	3369074	3369850	+		RS15610	777	Synechocystis sp. PCC 6803 substr. PCC-P	Cyanobacteria	unclassified	Synechococcales	Merismopediaceae	Synechocystis
WP_010873561.1	na	na	185	*Sigma70_r2*Sigma70_r4	E	E.1	SigE.1.3	GCF_000284455.1	sigma-70 family RNA polymerase sigma factor	chromosome		NC_017039.1	2632487	2633044	-		RS12340	558	Synechocystis sp. PCC 6803 substr. PCC-P	Cyanobacteria	unclassified	Synechococcales	Merismopediaceae	Synechocystis
WP_010872101.1	na	na	223	*Sigma70_r2*Sigma70_r4_2	F	F.1	SigF.1.1	GCF_000284455.1	sigma-70 family RNA polymerase sigma factor	chromosome		NC_017039.1	984059	984730	+		RS04620	672	Synechocystis sp. PCC 6803 substr. PCC-P	Cyanobacteria	unclassified	Synechococcales	Merismopediaceae	Synechocystis
WP_006623217.1	na	na	407	*Sigma70_r1_2*Sigma70_r2*Sigma70_r3*Sigma70_r4	A	A.1	SigA.1.1	GCF_000307915.1	RNA polymerase sigma factor SigC	chromosome		NZ_CM001632.1	2850250	2851473	+		RS12520	1224	Arthrospira platensis C1	Cyanobacteria	unclassified	Oscillatoriales	Microcoleaceae	Arthrospira
WP_006668411.1	na	na	387	*Sigma70_r1_2*Sigma70_r2*Sigma70_r3*Sigma70_r4	A	A.1	SigA.1.2	GCF_000307915.1	RNA polymerase sigma factor RpoD	chromosome		NZ_CM001632.1	3918158	3919321	+		RS17130	1164	Arthrospira platensis C1	Cyanobacteria	unclassified	Oscillatoriales	Microcoleaceae	Arthrospira
WP_035759546.1	na	na	332	*Sigma70_r1_2*Sigma70_r2*Sigma70_r3*Sigma70_r4	A	A.1	SigA.1.3	GCF_000307915.1	RNA polymerase sigma factor, RpoD/SigA family	chromosome		NZ_CM001632.1	5093964	5094962	+		RS22095	999	Arthrospira platensis C1	Cyanobacteria	unclassified	Oscillatoriales	Microcoleaceae	Arthrospira
WP_035760005.1	na	na	319	*Sigma70_r1_2*Sigma70_r2*Sigma70_r3*Sigma70_r4	A	A.1	SigA.1.4	GCF_000307915.1	RNA polymerase sigma factor, RpoD/SigA family	chromosome		NZ_CM001632.1	2407060	2408019	-		RS10340	960	Arthrospira platensis C1	Cyanobacteria	unclassified	Oscillatoriales	Microcoleaceae	Arthrospira
WP_006621399.1	na	na	255	*Sigma70_r2*Sigma70_r3*Sigma70_r4_2	D	D.1	SigD.1.1	GCF_000307915.1	RNA polymerase sigma factor SigF	chromosome		NZ_CM001632.1	1069522	1070289	+		RS04715	768	Arthrospira platensis C1	Cyanobacteria	unclassified	Oscillatoriales	Microcoleaceae	Arthrospira
WP_006620630.1	na	na	231	*Sigma70_r2*Sigma70_r4_2	F	F.1	SigF.1.1	GCF_000307915.1	RNA polymerase sigma factor	chromosome		NZ_CM001632.1	309663	310358	+		RS01375	696	Arthrospira platensis C1	Cyanobacteria	unclassified	Oscillatoriales	Microcoleaceae	Arthrospira
WP_006620638.1	na	na	272	*Sigma70_r2*Sigma70_r4_2	F	F.1	SigF.1.2	GCF_000307915.1	RNA polymerase sigma factor	chromosome		NZ_CM001632.1	313690	314508	+		RS01390	819	Arthrospira platensis C1	Cyanobacteria	unclassified	Oscillatoriales	Microcoleaceae	Arthrospira
WP_035760163.1	na	na	218	*Sigma70_r2*Sigma70_r4_2	F	F.1	SigF.1.3	GCF_000307915.1	sigma-70 family RNA polymerase sigma factor	chromosome		NZ_CM001632.1	4799043	4799699	+		RS20800	657	Arthrospira platensis C1	Cyanobacteria	unclassified	Oscillatoriales	Microcoleaceae	Arthrospira
WP_017296697.1	na	na	320	*Sigma70_r1_2*Sigma70_r2*Sigma70_r3*Sigma70_r4	A	A.1	SigA.1.1	GCF_000309385.1	RpoD/SigA family RNA polymerase sigma factor	unplaced scaffold		NZ_JH976537.1	265538	266500	-		RS0101115	963	Nodosilinea nodulosa PCC 7104	Cyanobacteria	unclassified	Pseudanabaenales	Prochlorotrichaceae	Nodosilinea
WP_017299116.1	na	na	327	*Sigma70_r1_2*Sigma70_r2*Sigma70_r3*Sigma70_r4	A	A.1	SigA.1.2	GCF_000309385.1	RNA polymerase sigma factor, RpoD/SigA family	unplaced scaffold		NZ_JH976537.1	2897065	2898048	+		RS0113515	984	Nodosilinea nodulosa PCC 7104	Cyanobacteria	unclassified	Pseudanabaenales	Prochlorotrichaceae	Nodosilinea
WP_017299165.1	na	na	391	*Sigma70_r1_2*Sigma70_r2*Sigma70_r3*Sigma70_r4	A	A.1	SigA.1.3	GCF_000309385.1	RNA polymerase sigma factor, RpoD/SigA family	unplaced scaffold		NZ_JH976537.1	2955361	2956536	-		RS0113765	1176	Nodosilinea nodulosa PCC 7104	Cyanobacteria	unclassified	Pseudanabaenales	Prochlorotrichaceae	Nodosilinea
WP_017300067.1	na	na	420	*Sigma70_r1_2*Sigma70_r2*Sigma70_r3*Sigma70_r4	A	A.1	SigA.1.4	GCF_000309385.1	RNA polymerase sigma factor SigC	unplaced scaffold		NZ_JH976537.1	3990063	3991325	+		RS0118455	1263	Nodosilinea nodulosa PCC 7104	Cyanobacteria	unclassified	Pseudanabaenales	Prochlorotrichaceae	Nodosilinea
WP_017300475.1	na	na	381	*Sigma70_r1_2*Sigma70_r2*Sigma70_r3*Sigma70_r4	A	A.1	SigA.1.5	GCF_000309385.1	RNA polymerase sigma factor RpoD	unplaced scaffold		NZ_JH976537.1	4420331	4421476	+		RS0120555	1146	Nodosilinea nodulosa PCC 7104	Cyanobacteria	unclassified	Pseudanabaenales	Prochlorotrichaceae	Nodosilinea
WP_017301734.1	na	na	331	*Sigma70_r1_2*Sigma70_r2*Sigma70_r3*Sigma70_r4	A	A.1	SigA.1.6	GCF_000309385.1	RpoD/SigA family RNA polymerase sigma factor	unplaced scaffold		NZ_JH976537.1	5841873	5842868	+		RS0127130	996	Nodosilinea nodulosa PCC 7104	Cyanobacteria	unclassified	Pseudanabaenales	Prochlorotrichaceae	Nodosilinea
WP_026072905.1	na	na	318	*Sigma70_r1_2*Sigma70_r2*Sigma70_r3*Sigma70_r4	A	A.1	SigA.1.7	GCF_000309385.1	RNA polymerase sigma factor, RpoD/SigA family	unplaced scaffold		NZ_JH976537.1	4437660	4438616	+		RS0120625	957	Nodosilinea nodulosa PCC 7104	Cyanobacteria	unclassified	Pseudanabaenales	Prochlorotrichaceae	Nodosilinea
WP_017299936.1	na	na	259	*Sigma70_r2*Sigma70_r3*Sigma70_r4	C	C.1	SigC.1.1	GCF_000309385.1	RNA polymerase sigma factor SigF	unplaced scaffold		NZ_JH976537.1	3851635	3852414	-		RS0117795	780	Nodosilinea nodulosa PCC 7104	Cyanobacteria	unclassified	Pseudanabaenales	Prochlorotrichaceae	Nodosilinea
WP_026072940.1	na	na	261	*Sigma70_r2*Sigma70_r3*Sigma70_r4_2	D	D.1	SigD.1.1	GCF_000309385.1	RNA polymerase sigma factor SigF	unplaced scaffold		NZ_JH976537.1	4633423	4634208	-		RS0121535	786	Nodosilinea nodulosa PCC 7104	Cyanobacteria	unclassified	Pseudanabaenales	Prochlorotrichaceae	Nodosilinea
WP_017297623.1	na	na	194	*Sigma70_r2*Sigma70_r4_2	F	F.1	SigF.1.1	GCF_000309385.1	sigma-70 family RNA polymerase sigma factor	unplaced scaffold		NZ_JH976537.1	1327975	1328559	-		RS0105855	585	Nodosilinea nodulosa PCC 7104	Cyanobacteria	unclassified	Pseudanabaenales	Prochlorotrichaceae	Nodosilinea
WP_026072316.1	na	na	216	*Sigma70_r2*Sigma70_r4_2	F	F.1	SigF.1.2	GCF_000309385.1	sigma-70 family RNA polymerase sigma factor	unplaced scaffold		NZ_JH976537.1	666158	666808	-		RS0102815	651	Nodosilinea nodulosa PCC 7104	Cyanobacteria	unclassified	Pseudanabaenales	Prochlorotrichaceae	Nodosilinea
WP_017302271.1	na	na	419	*Sigma70_r2*Sigma70_r4_2*DUF6596	F	F.3	SigF.3.1	GCF_000309385.1	RNA polymerase sigma factor	unplaced scaffold		NZ_JH976538.1	408392	409651	-		RS0130005	1260	Nodosilinea nodulosa PCC 7104	Cyanobacteria	unclassified	Pseudanabaenales	Prochlorotrichaceae	Nodosilinea
WP_196358207.1	na	na	78	*Sigma70_r1_2	G	G.1	SigG.1.1	GCF_000309385.1	hypothetical protein	unplaced scaffold		NZ_JH976538.1	468131	468367	-		RS40825	237	Nodosilinea nodulosa PCC 7104	Cyanobacteria	unclassified	Pseudanabaenales	Prochlorotrichaceae	Nodosilinea
WP_017300168.1	na	na	411	*Sigma70_r2*DUF6596*TPR_8	H	H.3	SigH.3.1	GCF_000309385.1	hypothetical protein	unplaced scaffold		NZ_JH976537.1	4105711	4106946	-		RS0118980	1236	Nodosilinea nodulosa PCC 7104	Cyanobacteria	unclassified	Pseudanabaenales	Prochlorotrichaceae	Nodosilinea
WP_225887144.1	na	na	26	*Sigma70_r3	I	I.1	SigI.1.1	GCF_000309385.1	hypothetical protein	unplaced scaffold		NZ_JH976538.1	467675	467755	-		RS42050	81	Nodosilinea nodulosa PCC 7104	Cyanobacteria	unclassified	Pseudanabaenales	Prochlorotrichaceae	Nodosilinea
WP_225887143.1	na	na	61	*Sigma70_r4	J	J.1	SigJ.1.1	GCF_000309385.1	hypothetical protein	unplaced scaffold		NZ_JH976538.1	467360	467545	-		RS42045	186	Nodosilinea nodulosa PCC 7104	Cyanobacteria	unclassified	Pseudanabaenales	Prochlorotrichaceae	Nodosilinea
WP_225887032.1	na	na	123	*Sigma70_r4_2	K	K.1	SigK.1.1	GCF_000309385.1	LuxR C-terminal-related transcriptional regulator	unplaced scaffold		NZ_JH976537.1	5168706	5169077	+		RS41795	372	Nodosilinea nodulosa PCC 7104	Cyanobacteria	unclassified	Pseudanabaenales	Prochlorotrichaceae	Nodosilinea
WP_015080257.1	na	na	411	*Sigma70_r1_2*Sigma70_r2*Sigma70_r3*Sigma70_r4	A	A.1	SigA.1.1	GCF_000312705.1	RNA polymerase sigma factor SigC	chromosome	chANA01	NC_019427.1	2662150	2663385	-		RS11630	1236	Anabaena sp. 90	Cyanobacteria	unclassified	Nostocales	Nostocaceae	Anabaena
WP_015080422.1	na	na	318	*Sigma70_r1_2*Sigma70_r2*Sigma70_r3*Sigma70_r4	A	A.1	SigA.1.2	GCF_000312705.1	RNA polymerase sigma factor, RpoD/SigA family	chromosome	chANA01	NC_019427.1	2872306	2873262	-		RS12480	957	Anabaena sp. 90	Cyanobacteria	unclassified	Nostocales	Nostocaceae	Anabaena
WP_015081056.1	na	na	391	*Sigma70_r1_2*Sigma70_r2*Sigma70_r3*Sigma70_r4	A	A.1	SigA.1.3	GCF_000312705.1	RNA polymerase sigma factor RpoD	chromosome	chANA01	NC_019427.1	3658281	3659456	-		RS15870	1176	Anabaena sp. 90	Cyanobacteria	unclassified	Nostocales	Nostocaceae	Anabaena
WP_015083343.1	na	na	327	*Sigma70_r1_2*Sigma70_r2*Sigma70_r3*Sigma70_r4	A	A.1	SigA.1.4	GCF_000312705.1	RNA polymerase sigma factor, RpoD/SigA family	chromosome	chANA02	NC_019439.1	380555	381538	-		RS20540	984	Anabaena sp. 90	Cyanobacteria	unclassified	Nostocales	Nostocaceae	Anabaena
WP_015083407.1	na	na	389	*Sigma70_r1_2*Sigma70_r2*Sigma70_r3*Sigma70_r4	A	A.1	SigA.1.5	GCF_000312705.1	RpoD/SigA family RNA polymerase sigma factor	chromosome	chANA02	NC_019439.1	449683	450852	-		RS20875	1170	Anabaena sp. 90	Cyanobacteria	unclassified	Nostocales	Nostocaceae	Anabaena
WP_041458140.1	na	na	263	*Sigma70_r2*Sigma70_r3*Sigma70_r4	C	C.1	SigC.1.1	GCF_000312705.1	RNA polymerase sigma factor SigF	chromosome	chANA01	NC_019427.1	4163040	4163831	+		RS18180	792	Anabaena sp. 90	Cyanobacteria	unclassified	Nostocales	Nostocaceae	Anabaena
WP_015078515.1	na	na	218	*Sigma70_r2*Sigma70_r4_2	F	F.1	SigF.1.1	GCF_000312705.1	sigma-70 family RNA polymerase sigma factor	chromosome	chANA01	NC_019427.1	584325	584981	-		RS02710	657	Anabaena sp. 90	Cyanobacteria	unclassified	Nostocales	Nostocaceae	Anabaena
WP_015079318.1	na	na	215	*Sigma70_r2	H	H.1	SigH.1.1	GCF_000312705.1	sigma-70 family RNA polymerase sigma factor	chromosome	chANA01	NC_019427.1	1524939	1525586	-		RS06800	648	Anabaena sp. 90	Cyanobacteria	unclassified	Nostocales	Nostocaceae	Anabaena
WP_015080735.1	na	na	207	*Sigma70_r4_2	K	K.1	SigK.1.1	GCF_000312705.1	hypothetical protein	chromosome	chANA01	NC_019427.1	3241558	3242181	-		RS14120	624	Anabaena sp. 90	Cyanobacteria	unclassified	Nostocales	Nostocaceae	Anabaena
WP_017304073.1	na	na	296	*Sigma70_r1_2*Sigma70_r2*Sigma70_r3*Sigma70_r4	A	A.1	SigA.1.1	GCF_000314005.1	sigma-70 family RNA polymerase sigma factor	unplaced scaffold		NZ_JH980292.1	1556080	1556970	-		RS0107245	891	Spirulina subsalsa PCC 9445	Cyanobacteria	unclassified	Spirulinales	Spirulinaceae	Spirulina
WP_017304620.1	na	na	315	*Sigma70_r1_2*Sigma70_r2*Sigma70_r3*Sigma70_r4	A	A.1	SigA.1.2	GCF_000314005.1	RNA polymerase sigma factor, RpoD/SigA family	unplaced scaffold		NZ_JH980292.1	2161148	2162095	+		RS0110060	948	Spirulina subsalsa PCC 9445	Cyanobacteria	unclassified	Spirulinales	Spirulinaceae	Spirulina
WP_017305337.1	na	na	327	*Sigma70_r1_2*Sigma70_r2*Sigma70_r3*Sigma70_r4	A	A.1	SigA.1.3	GCF_000314005.1	RNA polymerase sigma factor, RpoD/SigA family	unplaced scaffold		NZ_JH980292.1	3026026	3027009	+		RS0113750	984	Spirulina subsalsa PCC 9445	Cyanobacteria	unclassified	Spirulinales	Spirulinaceae	Spirulina
WP_086010377.1	na	na	415	*Sigma70_r1_2*Sigma70_r2*Sigma70_r3*Sigma70_r4	A	A.1	SigA.1.4	GCF_000314005.1	RNA polymerase sigma factor SigC	unplaced scaffold		NZ_JH980292.1	3766111	3767358	+		RS25965	1248	Spirulina subsalsa PCC 9445	Cyanobacteria	unclassified	Spirulinales	Spirulinaceae	Spirulina
WP_017307060.1	na	na	374	*Sigma70_r1_2*Sigma70_r3*Sigma70_r2*Sigma70_r3*Sigma70_r4	A	A.5	SigA.5.1	GCF_000314005.1	RpoD/SigA family RNA polymerase sigma factor	unplaced scaffold		NZ_JH980292.1	4945162	4946286	-		RS0122535	1125	Spirulina subsalsa PCC 9445	Cyanobacteria	unclassified	Spirulinales	Spirulinaceae	Spirulina
WP_017303647.1	na	na	276	*Sigma70_r2*Sigma70_r3*Sigma70_r4	C	C.1	SigC.1.1	GCF_000314005.1	RNA polymerase sigma factor SigF	unplaced scaffold		NZ_JH980292.1	1050173	1051003	+		RS0105065	831	Spirulina subsalsa PCC 9445	Cyanobacteria	unclassified	Spirulinales	Spirulinaceae	Spirulina
WP_026079882.1	na	na	259	*Sigma70_r2*Sigma70_r3*Sigma70_r4_2	D	D.1	SigD.1.1	GCF_000314005.1	sigma-70 family RNA polymerase sigma factor	unplaced scaffold		NZ_JH980292.1	3733561	3734340	-		RS0117045	780	Spirulina subsalsa PCC 9445	Cyanobacteria	unclassified	Spirulinales	Spirulinaceae	Spirulina
WP_017306633.1	na	na	191	*Sigma70_r2*Sigma70_r4_2	F	F.1	SigF.1.1	GCF_000314005.1	sigma-70 family RNA polymerase sigma factor	unplaced scaffold		NZ_JH980292.1	4460253	4460828	+		RS0120370	576	Spirulina subsalsa PCC 9445	Cyanobacteria	unclassified	Spirulinales	Spirulinaceae	Spirulina
WP_026079915.1	na	na	219	*Sigma70_r2*Sigma70_r4_2	F	F.1	SigF.1.2	GCF_000314005.1	sigma-70 family RNA polymerase sigma factor	unplaced scaffold		NZ_JH980292.1	3976413	3977072	+		RS0118130	660	Spirulina subsalsa PCC 9445	Cyanobacteria	unclassified	Spirulinales	Spirulinaceae	Spirulina
WP_017316251.1	na	na	389	*Sigma70_r1_2*Sigma70_r2*Sigma70_r3*Sigma70_r4	A	A.1	SigA.1.1	GCF_000315565.1	RpoD/SigA family RNA polymerase sigma factor	unplaced scaffold		NZ_JH992901.1	2299270	2300439	+		RS0112355	1170	Mastigocladopsis repens PCC 10914	Cyanobacteria	unclassified	Nostocales	Symphyonemataceae	Mastigocladopsis
WP_017316718.1	na	na	416	*Sigma70_r1_2*Sigma70_r2*Sigma70_r3*Sigma70_r4	A	A.1	SigA.1.2	GCF_000315565.1	RNA polymerase sigma factor SigC	unplaced scaffold		NZ_JH992901.1	2827557	2828807	+		RS0114785	1251	Mastigocladopsis repens PCC 10914	Cyanobacteria	unclassified	Nostocales	Symphyonemataceae	Mastigocladopsis
WP_017316789.1	na	na	391	*Sigma70_r1_2*Sigma70_r2*Sigma70_r3*Sigma70_r4	A	A.1	SigA.1.3	GCF_000315565.1	RNA polymerase sigma factor RpoD	unplaced scaffold		NZ_JH992901.1	2914592	2915767	+		RS0115150	1176	Mastigocladopsis repens PCC 10914	Cyanobacteria	unclassified	Nostocales	Symphyonemataceae	Mastigocladopsis
WP_017316956.1	na	na	318	*Sigma70_r1_2*Sigma70_r2*Sigma70_r3*Sigma70_r4	A	A.1	SigA.1.4	GCF_000315565.1	RNA polymerase sigma factor, RpoD/SigA family	unplaced scaffold		NZ_JH992901.1	3116325	3117281	+		RS0116000	957	Mastigocladopsis repens PCC 10914	Cyanobacteria	unclassified	Nostocales	Symphyonemataceae	Mastigocladopsis
WP_017317536.1	na	na	327	*Sigma70_r1_2*Sigma70_r2*Sigma70_r3*Sigma70_r4	A	A.1	SigA.1.5	GCF_000315565.1	RNA polymerase sigma factor, RpoD/SigA family	unplaced scaffold		NZ_JH992901.1	3767840	3768823	-		RS0118995	984	Mastigocladopsis repens PCC 10914	Cyanobacteria	unclassified	Nostocales	Symphyonemataceae	Mastigocladopsis
WP_017314484.1	na	na	258	*Sigma70_r2*Sigma70_r3*Sigma70_r4	C	C.1	SigC.1.1	GCF_000315565.1	RNA polymerase sigma factor SigF	unplaced scaffold		NZ_JH992901.1	280010	280786	-		RS0103340	777	Mastigocladopsis repens PCC 10914	Cyanobacteria	unclassified	Nostocales	Symphyonemataceae	Mastigocladopsis
WP_017315497.1	na	na	261	*Sigma70_r2*Sigma70_r3*Sigma70_r4_2	D	D.1	SigD.1.1	GCF_000315565.1	RNA polymerase sigma factor SigF	unplaced scaffold		NZ_JH992901.1	1411809	1412594	+		RS0108495	786	Mastigocladopsis repens PCC 10914	Cyanobacteria	unclassified	Nostocales	Symphyonemataceae	Mastigocladopsis
WP_017316280.1	na	na	218	*Sigma70_r2*Sigma70_r4_2	F	F.1	SigF.1.1	GCF_000315565.1	sigma-70 family RNA polymerase sigma factor	unplaced scaffold		NZ_JH992901.1	2331717	2332373	+		RS0112500	657	Mastigocladopsis repens PCC 10914	Cyanobacteria	unclassified	Nostocales	Symphyonemataceae	Mastigocladopsis
WP_017318002.1	na	na	404	*Sigma70_r4	J	J.1	SigJ.1.1	GCF_000315565.1	sigma-70 family RNA polymerase sigma factor	unplaced scaffold		NZ_JH992901.1	4372911	4374125	-		RS0121460	1215	Mastigocladopsis repens PCC 10914	Cyanobacteria	unclassified	Nostocales	Symphyonemataceae	Mastigocladopsis
WP_015107762.1	na	na	432	*Sigma70_r1_2*Sigma70_r2*Sigma70_r3*Sigma70_r4	A	A.1	SigA.1.1	GCF_000316515.1	RNA polymerase sigma factor RpoD	chromosome		NC_019675.1	78814	80112	+		RS00405	1299	Cyanobium gracile PCC 6307	Cyanobacteria	unclassified	Synechococcales	Prochlorococcaceae	Cyanobium
WP_015108814.1	na	na	310	*Sigma70_r1_2*Sigma70_r2*Sigma70_r3*Sigma70_r4	A	A.1	SigA.1.2	GCF_000316515.1	sigma-70 family RNA polymerase sigma factor	chromosome		NC_019675.1	1177014	1177946	+		RS05590	933	Cyanobium gracile PCC 6307	Cyanobacteria	unclassified	Synechococcales	Prochlorococcaceae	Cyanobium
WP_015109975.1	na	na	341	*Sigma70_r1_2*Sigma70_r2*Sigma70_r3*Sigma70_r4	A	A.1	SigA.1.3	GCF_000316515.1	sigma-70 family RNA polymerase sigma factor	chromosome		NC_019675.1	2358350	2359375	-		RS11450	1026	Cyanobium gracile PCC 6307	Cyanobacteria	unclassified	Synechococcales	Prochlorococcaceae	Cyanobium
WP_015110837.1	na	na	306	*Sigma70_r1_2*Sigma70_r2*Sigma70_r3*Sigma70_r4	A	A.1	SigA.1.4	GCF_000316515.1	sigma-70 family RNA polymerase sigma factor	chromosome		NC_019675.1	3240086	3241006	+		RS15720	921	Cyanobium gracile PCC 6307	Cyanobacteria	unclassified	Synechococcales	Prochlorococcaceae	Cyanobium
WP_156818600.1	na	na	317	*Sigma70_r1_2*Sigma70_r2*Sigma70_r3*Sigma70_r4	A	A.1	SigA.1.5	GCF_000316515.1	RpoD/SigA family RNA polymerase sigma factor	chromosome		NC_019675.1	2167094	2168047	-		RS10535	954	Cyanobium gracile PCC 6307	Cyanobacteria	unclassified	Synechococcales	Prochlorococcaceae	Cyanobium
WP_216593373.1	na	na	317	*Sigma70_r1_2*Sigma70_r2*Sigma70_r3*Sigma70_r4	A	A.1	SigA.1.6	GCF_000316515.1	RNA polymerase sigma factor, RpoD/SigA family	chromosome		NC_019675.1	219563	220516	-		RS01060	954	Cyanobium gracile PCC 6307	Cyanobacteria	unclassified	Synechococcales	Prochlorococcaceae	Cyanobium
WP_172637172.1	na	na	268	*Sigma70_r1_2*Sigma70_r2*Sigma70_r4	B	B.1	SigB.1.1	GCF_000316515.1	sigma-70 family RNA polymerase sigma factor	chromosome		NC_019675.1	1916880	1917686	-		RS09285	807	Cyanobium gracile PCC 6307	Cyanobacteria	unclassified	Synechococcales	Prochlorococcaceae	Cyanobium
WP_015108202.1	na	na	254	*Sigma70_r2*Sigma70_r4	E	E.1	SigE.1.1	GCF_000316515.1	sigma-70 family RNA polymerase sigma factor	chromosome		NC_019675.1	569987	570751	-		RS16295	765	Cyanobium gracile PCC 6307	Cyanobacteria	unclassified	Synechococcales	Prochlorococcaceae	Cyanobium
WP_083891336.1	na	na	332	*Sigma70_r2*Sigma70_r4	E	E.1	SigE.1.2	GCF_000316515.1	sigma-70 family RNA polymerase sigma factor	chromosome		NC_019675.1	701063	702061	-		RS03180	999	Cyanobium gracile PCC 6307	Cyanobacteria	unclassified	Synechococcales	Prochlorococcaceae	Cyanobium
WP_156818621.1	na	na	206	*Sigma70_r2*Sigma70_r4	E	E.1	SigE.1.3	GCF_000316515.1	sigma-70 family RNA polymerase sigma factor	chromosome		NC_019675.1	2570004	2570624	+		RS12485	621	Cyanobium gracile PCC 6307	Cyanobacteria	unclassified	Synechococcales	Prochlorococcaceae	Cyanobium
WP_043325824.1	na	na	62	*Sigma70_r2	H	H.1	SigH.1.1	GCF_000316515.1	hypothetical protein	chromosome		NC_019675.1	2448397	2448585	+		RS11885	189	Cyanobium gracile PCC 6307	Cyanobacteria	unclassified	Synechococcales	Prochlorococcaceae	Cyanobium
WP_015110118.1	na	na	411	*Sigma70_r2*DUF6596	H	H.3	SigH.3.1	GCF_000316515.1	RNA polymerase sigma factor	chromosome		NC_019675.1	2497003	2498238	+		RS12130	1236	Cyanobium gracile PCC 6307	Cyanobacteria	unclassified	Synechococcales	Prochlorococcaceae	Cyanobium
WP_015128224.1	na	na	318	*Sigma70_r1_2*Sigma70_r2*Sigma70_r3*Sigma70_r4	A	A.1	SigA.1.1	GCF_000316575.1	RNA polymerase sigma factor, RpoD/SigA family	chromosome		NC_019682.1	2147553	2148509	+		RS09385	957	Calothrix sp. PCC 7507	Cyanobacteria	unclassified	Nostocales	Calotrichaceae	Calothrix
WP_015129003.1	na	na	390	*Sigma70_r1_2*Sigma70_r2*Sigma70_r3*Sigma70_r4	A	A.1	SigA.1.2	GCF_000316575.1	RNA polymerase sigma factor RpoD	chromosome		NC_019682.1	3156496	3157668	+		RS13360	1173	Calothrix sp. PCC 7507	Cyanobacteria	unclassified	Nostocales	Calotrichaceae	Calothrix
WP_015129342.1	na	na	416	*Sigma70_r1_2*Sigma70_r2*Sigma70_r3*Sigma70_r4	A	A.1	SigA.1.3	GCF_000316575.1	RNA polymerase sigma factor SigC	chromosome		NC_019682.1	3568008	3569258	+		RS15095	1251	Calothrix sp. PCC 7507	Cyanobacteria	unclassified	Nostocales	Calotrichaceae	Calothrix
WP_015131809.1	na	na	327	*Sigma70_r1_2*Sigma70_r2*Sigma70_r3*Sigma70_r4	A	A.1	SigA.1.4	GCF_000316575.1	RNA polymerase sigma factor, RpoD/SigA family	chromosome		NC_019682.1	6464504	6465487	+		RS27755	984	Calothrix sp. PCC 7507	Cyanobacteria	unclassified	Nostocales	Calotrichaceae	Calothrix
WP_042341316.1	na	na	383	*Sigma70_r1_2*Sigma70_r2*Sigma70_r3*Sigma70_r4	A	A.1	SigA.1.5	GCF_000316575.1	RNA polymerase sigma factor, RpoD/SigA family	chromosome		NC_019682.1	3071028	3072179	+		RS13065	1152	Calothrix sp. PCC 7507	Cyanobacteria	unclassified	Nostocales	Calotrichaceae	Calothrix
WP_015127964.1	na	na	258	*Sigma70_r2*Sigma70_r3*Sigma70_r4	C	C.1	SigC.1.1	GCF_000316575.1	RNA polymerase sigma factor SigF	chromosome		NC_019682.1	1829799	1830575	+		RS08055	777	Calothrix sp. PCC 7507	Cyanobacteria	unclassified	Nostocales	Calotrichaceae	Calothrix
WP_015127025.1	na	na	198	*Sigma70_r2*Sigma70_r4_2	F	F.1	SigF.1.1	GCF_000316575.1	sigma-70 family RNA polymerase sigma factor	chromosome		NC_019682.1	759764	760360	-		RS03390	597	Calothrix sp. PCC 7507	Cyanobacteria	unclassified	Nostocales	Calotrichaceae	Calothrix
WP_015131936.1	na	na	218	*Sigma70_r2*Sigma70_r4_2	F	F.1	SigF.1.2	GCF_000316575.1	sigma-70 family RNA polymerase sigma factor	chromosome		NC_019682.1	6620413	6621069	+		RS28395	657	Calothrix sp. PCC 7507	Cyanobacteria	unclassified	Nostocales	Calotrichaceae	Calothrix
WP_015132024.1	na	na	261	*Sigma70_r2*Sigma70_r4_2	F	F.1	SigF.1.3	GCF_000316575.1	RNA polymerase sigma factor SigF	chromosome		NC_019682.1	6724681	6725466	-		RS28815	786	Calothrix sp. PCC 7507	Cyanobacteria	unclassified	Nostocales	Calotrichaceae	Calothrix
WP_042341112.1	na	na	194	*Sigma70_r2*Sigma70_r4_2	F	F.1	SigF.1.4	GCF_000316575.1	sigma-70 family RNA polymerase sigma factor	chromosome		NC_019682.1	103256	103840	-		RS00495	585	Calothrix sp. PCC 7507	Cyanobacteria	unclassified	Nostocales	Calotrichaceae	Calothrix
WP_015132190.1	na	na	394	*Sigma70_r4	J	J.1	SigJ.1.1	GCF_000316575.1	sigma-70 family RNA polymerase sigma factor	chromosome		NC_019682.1	6922899	6924083	+		RS29695	1185	Calothrix sp. PCC 7507	Cyanobacteria	unclassified	Nostocales	Calotrichaceae	Calothrix
WP_042341221.1	na	na	488	*Sigma70_r4	J	J.1	SigJ.1.2	GCF_000316575.1	sigma-70 family RNA polymerase sigma factor	chromosome		NC_019682.1	1480947	1482413	-		RS06555	1467	Calothrix sp. PCC 7507	Cyanobacteria	unclassified	Nostocales	Calotrichaceae	Calothrix
WP_015127347.1	na	na	393	*Sigma70_r4_2	K	K.1	SigK.1.1	GCF_000316575.1	sigma-70 family RNA polymerase sigma factor	chromosome		NC_019682.1	1118868	1120049	-		RS05005	1182	Calothrix sp. PCC 7507	Cyanobacteria	unclassified	Nostocales	Calotrichaceae	Calothrix
WP_083862935.1	na	na	104	*Sigma70_r4_2	K	K.1	SigK.1.2	GCF_000316575.1	sigma-70 family RNA polymerase sigma factor	chromosome		NC_019682.1	6744260	6744574	-		RS28910	315	Calothrix sp. PCC 7507	Cyanobacteria	unclassified	Nostocales	Calotrichaceae	Calothrix
WP_015132875.1	na	na	328	*Sigma70_r1_2*Sigma70_r2*Sigma70_r3*Sigma70_r4	A	A.1	SigA.1.1	GCF_000316605.1	RNA polymerase sigma factor, RpoD/SigA family	chromosome		NC_019683.1	767720	768706	-		RS03510	987	Leptolyngbya sp. PCC 7376	Cyanobacteria	unclassified	Pseudanabaenales	Leptolyngbyaceae	Leptolyngbya
WP_015133087.1	na	na	396	*Sigma70_r1_2*Sigma70_r2*Sigma70_r3*Sigma70_r4	A	A.1	SigA.1.2	GCF_000316605.1	RNA polymerase sigma factor SigC	chromosome		NC_019683.1	1053765	1054955	+		RS04720	1191	Leptolyngbya sp. PCC 7376	Cyanobacteria	unclassified	Pseudanabaenales	Leptolyngbyaceae	Leptolyngbya
WP_015133900.1	na	na	318	*Sigma70_r1_2*Sigma70_r2*Sigma70_r3*Sigma70_r4	A	A.1	SigA.1.3	GCF_000316605.1	RNA polymerase sigma factor, RpoD/SigA family	chromosome		NC_019683.1	2064837	2065793	-		RS09080	957	Leptolyngbya sp. PCC 7376	Cyanobacteria	unclassified	Pseudanabaenales	Leptolyngbyaceae	Leptolyngbya
WP_015134989.1	na	na	379	*Sigma70_r1_2*Sigma70_r2*Sigma70_r3*Sigma70_r4	A	A.1	SigA.1.4	GCF_000316605.1	RNA polymerase sigma factor RpoD	chromosome		NC_019683.1	3305856	3306995	-		RS14890	1140	Leptolyngbya sp. PCC 7376	Cyanobacteria	unclassified	Pseudanabaenales	Leptolyngbyaceae	Leptolyngbya
WP_015135175.1	na	na	373	*Sigma70_r1_2*Sigma70_r2*Sigma70_r3*Sigma70_r4	A	A.1	SigA.1.5	GCF_000316605.1	RNA polymerase sigma factor, RpoD/SigA family	chromosome		NC_019683.1	3533055	3534176	+		RS15915	1122	Leptolyngbya sp. PCC 7376	Cyanobacteria	unclassified	Pseudanabaenales	Leptolyngbyaceae	Leptolyngbya
WP_225901198.1	na	na	268	*Sigma70_r2*Sigma70_r3*Sigma70_r4	C	C.1	SigC.1.1	GCF_000316605.1	RNA polymerase sigma factor SigF	chromosome		NC_019683.1	2374103	2374909	-		RS10535	807	Leptolyngbya sp. PCC 7376	Cyanobacteria	unclassified	Pseudanabaenales	Leptolyngbyaceae	Leptolyngbya
WP_015132381.1	na	na	255	*Sigma70_r2*Sigma70_r3*Sigma70_r4_2	D	D.1	SigD.1.1	GCF_000316605.1	sigma-70 family RNA polymerase sigma factor	chromosome		NC_019683.1	163025	163792	-		RS00735	768	Leptolyngbya sp. PCC 7376	Cyanobacteria	unclassified	Pseudanabaenales	Leptolyngbyaceae	Leptolyngbya
WP_015133254.1	na	na	219	*Sigma70_r2*Sigma70_r4_2	F	F.1	SigF.1.1	GCF_000316605.1	sigma-70 family RNA polymerase sigma factor	chromosome		NC_019683.1	1238081	1238740	+		RS05620	660	Leptolyngbya sp. PCC 7376	Cyanobacteria	unclassified	Pseudanabaenales	Leptolyngbyaceae	Leptolyngbya
WP_015133652.1	na	na	180	*Sigma70_r2*Sigma70_r4_2	F	F.1	SigF.1.2	GCF_000316605.1	RNA polymerase sigma factor SigZ	chromosome		NC_019683.1	1734945	1735487	+		RS07745	543	Leptolyngbya sp. PCC 7376	Cyanobacteria	unclassified	Pseudanabaenales	Leptolyngbyaceae	Leptolyngbya
WP_015136378.1	na	na	198	*Sigma70_r2*Sigma70_r4_2	F	F.1	SigF.1.3	GCF_000316605.1	sigma-70 family RNA polymerase sigma factor	chromosome		NC_019683.1	5105342	5105938	+		RS22960	597	Leptolyngbya sp. PCC 7376	Cyanobacteria	unclassified	Pseudanabaenales	Leptolyngbyaceae	Leptolyngbya
WP_041764215.1	na	na	192	*Sigma70_r2*Sigma70_r4_2	F	F.1	SigF.1.4	GCF_000316605.1	sigma-70 family RNA polymerase sigma factor	chromosome		NC_019683.1	4447642	4448220	-		RS20070	579	Leptolyngbya sp. PCC 7376	Cyanobacteria	unclassified	Pseudanabaenales	Leptolyngbyaceae	Leptolyngbya
WP_015111342.1	na	na	391	*Sigma70_r1_2*Sigma70_r2*Sigma70_r3*Sigma70_r4	A	A.1	SigA.1.1	GCF_000316625.1	RNA polymerase sigma factor RpoD	chromosome		NC_019676.1	500638	501813	+		RS02155	1176	Nostoc sp. PCC 7107	Cyanobacteria	unclassified	Nostocales	Nostocaceae	Nostoc
WP_015111544.1	na	na	327	*Sigma70_r1_2*Sigma70_r2*Sigma70_r3*Sigma70_r4	A	A.1	SigA.1.2	GCF_000316625.1	RNA polymerase sigma factor, RpoD/SigA family	chromosome		NC_019676.1	746168	747151	-		RS03180	984	Nostoc sp. PCC 7107	Cyanobacteria	unclassified	Nostocales	Nostocaceae	Nostoc
WP_015115086.1	na	na	332	*Sigma70_r1_2*Sigma70_r2*Sigma70_r3*Sigma70_r4	A	A.1	SigA.1.3	GCF_000316625.1	RNA polymerase sigma factor, RpoD/SigA family	chromosome		NC_019676.1	5072142	5073140	-		RS21660	999	Nostoc sp. PCC 7107	Cyanobacteria	unclassified	Nostocales	Nostocaceae	Nostoc
WP_015115239.1	na	na	416	*Sigma70_r1_2*Sigma70_r2*Sigma70_r3*Sigma70_r4	A	A.1	SigA.1.4	GCF_000316625.1	RNA polymerase sigma factor SigC	chromosome		NC_019676.1	5257325	5258575	+		RS22485	1251	Nostoc sp. PCC 7107	Cyanobacteria	unclassified	Nostocales	Nostocaceae	Nostoc
WP_044500170.1	na	na	389	*Sigma70_r1_2*Sigma70_r2*Sigma70_r3*Sigma70_r4	A	A.1	SigA.1.5	GCF_000316625.1	RpoD/SigA family RNA polymerase sigma factor	chromosome		NC_019676.1	4617237	4618406	-		RS19700	1170	Nostoc sp. PCC 7107	Cyanobacteria	unclassified	Nostocales	Nostocaceae	Nostoc
WP_044501011.1	na	na	318	*Sigma70_r1_2*Sigma70_r2*Sigma70_r3*Sigma70_r4	A	A.1	SigA.1.6	GCF_000316625.1	RNA polymerase sigma factor, RpoD/SigA family	chromosome		NC_019676.1	4707066	4708022	-		RS20095	957	Nostoc sp. PCC 7107	Cyanobacteria	unclassified	Nostocales	Nostocaceae	Nostoc
WP_015111611.1	na	na	316	*Sigma70_r1_2*Sigma70_r3*Sigma70_r2*Sigma70_r3*Sigma70_r4	A	A.5	SigA.5.1	GCF_000316625.1	RpoD/SigA family RNA polymerase sigma factor	chromosome		NC_019676.1	816675	817625	-		RS03510	951	Nostoc sp. PCC 7107	Cyanobacteria	unclassified	Nostocales	Nostocaceae	Nostoc
WP_015115273.1	na	na	258	*Sigma70_r2*Sigma70_r3*Sigma70_r4	C	C.1	SigC.1.1	GCF_000316625.1	RNA polymerase sigma factor SigF	chromosome		NC_019676.1	5307758	5308534	+		RS22670	777	Nostoc sp. PCC 7107	Cyanobacteria	unclassified	Nostocales	Nostocaceae	Nostoc
WP_015114121.1	na	na	243	*Sigma70_r2*Sigma70_r4_2	F	F.1	SigF.1.1	GCF_000316625.1	sigma-70 family RNA polymerase sigma factor	chromosome		NC_019676.1	3853238	3853969	+		RS16655	732	Nostoc sp. PCC 7107	Cyanobacteria	unclassified	Nostocales	Nostocaceae	Nostoc
WP_015115545.1	na	na	218	*Sigma70_r2*Sigma70_r4_2	F	F.1	SigF.1.2	GCF_000316625.1	sigma-70 family RNA polymerase sigma factor	chromosome		NC_019676.1	5645650	5646306	-		RS24095	657	Nostoc sp. PCC 7107	Cyanobacteria	unclassified	Nostocales	Nostocaceae	Nostoc
WP_015115741.1	na	na	261	*Sigma70_r2*Sigma70_r4_2	F	F.1	SigF.1.3	GCF_000316625.1	RNA polymerase sigma factor SigF	chromosome		NC_019676.1	5885058	5885843	+		RS25075	786	Nostoc sp. PCC 7107	Cyanobacteria	unclassified	Nostocales	Nostocaceae	Nostoc
WP_015115100.1	na	na	390	*Sigma70_r4_2	K	K.1	SigK.1.1	GCF_000316625.1	sigma-70 family RNA polymerase sigma factor	chromosome		NC_019676.1	5091730	5092902	+		RS21740	1173	Nostoc sp. PCC 7107	Cyanobacteria	unclassified	Nostocales	Nostocaceae	Nostoc
WP_015136708.1	na	na	416	*Sigma70_r1_2*Sigma70_r2*Sigma70_r3*Sigma70_r4	A	A.1	SigA.1.1	GCF_000316645.1	RNA polymerase sigma factor SigC	chromosome		NC_019684.1	380955	382205	-		RS01620	1251	Nostoc sp. PCC 7524	Cyanobacteria	unclassified	Nostocales	Nostocaceae	Nostoc
WP_015138714.1	na	na	388	*Sigma70_r1_2*Sigma70_r2*Sigma70_r3*Sigma70_r4	A	A.1	SigA.1.2	GCF_000316645.1	RpoD/SigA family RNA polymerase sigma factor	chromosome		NC_019684.1	2962733	2963899	-		RS11795	1167	Nostoc sp. PCC 7524	Cyanobacteria	unclassified	Nostocales	Nostocaceae	Nostoc
WP_015139002.1	na	na	390	*Sigma70_r1_2*Sigma70_r2*Sigma70_r3*Sigma70_r4	A	A.1	SigA.1.3	GCF_000316645.1	RNA polymerase sigma factor RpoD	chromosome		NC_019684.1	3328722	3329894	+		RS13340	1173	Nostoc sp. PCC 7524	Cyanobacteria	unclassified	Nostocales	Nostocaceae	Nostoc
WP_015141008.1	na	na	318	*Sigma70_r1_2*Sigma70_r2*Sigma70_r3*Sigma70_r4	A	A.1	SigA.1.4	GCF_000316645.1	RNA polymerase sigma factor, RpoD/SigA family	chromosome		NC_019684.1	5807881	5808837	+		RS23680	957	Nostoc sp. PCC 7524	Cyanobacteria	unclassified	Nostocales	Nostocaceae	Nostoc
WP_041555821.1	na	na	327	*Sigma70_r1_2*Sigma70_r2*Sigma70_r3*Sigma70_r4	A	A.1	SigA.1.5	GCF_000316645.1	RNA polymerase sigma factor, RpoD/SigA family	chromosome		NC_019684.1	4256080	4257063	+		RS16915	984	Nostoc sp. PCC 7524	Cyanobacteria	unclassified	Nostocales	Nostocaceae	Nostoc
WP_041555233.1	na	na	316	*Sigma70_r1_2*Sigma70_r3*Sigma70_r2*Sigma70_r3*Sigma70_r4	A	A.5	SigA.5.1	GCF_000316645.1	RpoD/SigA family RNA polymerase sigma factor	chromosome		NC_019684.1	1989775	1990725	-		RS07920	951	Nostoc sp. PCC 7524	Cyanobacteria	unclassified	Nostocales	Nostocaceae	Nostoc
WP_015139795.1	na	na	258	*Sigma70_r2*Sigma70_r3*Sigma70_r4	C	C.1	SigC.1.1	GCF_000316645.1	RNA polymerase sigma factor SigF	chromosome		NC_019684.1	4362028	4362804	-		RS17350	777	Nostoc sp. PCC 7524	Cyanobacteria	unclassified	Nostocales	Nostocaceae	Nostoc
WP_015137426.1	na	na	261	*Sigma70_r2*Sigma70_r4_2	F	F.1	SigF.1.1	GCF_000316645.1	RNA polymerase sigma factor SigF	chromosome		NC_019684.1	1242649	1243434	-		RS05205	786	Nostoc sp. PCC 7524	Cyanobacteria	unclassified	Nostocales	Nostocaceae	Nostoc
WP_041555285.1	na	na	218	*Sigma70_r2*Sigma70_r4_2	F	F.1	SigF.1.2	GCF_000316645.1	sigma-70 family RNA polymerase sigma factor	chromosome		NC_019684.1	2950358	2951014	-		RS11740	657	Nostoc sp. PCC 7524	Cyanobacteria	unclassified	Nostocales	Nostocaceae	Nostoc
WP_015137702.1	na	na	405	*Sigma70_r4	J	J.1	SigJ.1.1	GCF_000316645.1	sigma-70 family RNA polymerase sigma factor	chromosome		NC_019684.1	1675703	1676920	-		RS06600	1218	Nostoc sp. PCC 7524	Cyanobacteria	unclassified	Nostocales	Nostocaceae	Nostoc
WP_015137994.1	na	na	386	*Sigma70_r4	J	J.1	SigJ.1.2	GCF_000316645.1	sigma-70 family RNA polymerase sigma factor	chromosome		NC_019684.1	2022554	2023714	+		RS08060	1161	Nostoc sp. PCC 7524	Cyanobacteria	unclassified	Nostocales	Nostocaceae	Nostoc
WP_015140602.1	na	na	391	*Sigma70_r4	J	J.1	SigJ.1.3	GCF_000316645.1	sigma-70 family RNA polymerase sigma factor	chromosome		NC_019684.1	5303530	5304705	+		RS21560	1176	Nostoc sp. PCC 7524	Cyanobacteria	unclassified	Nostocales	Nostocaceae	Nostoc
WP_015140184.1	na	na	396	*Sigma70_r4_2	K	K.1	SigK.1.1	GCF_000316645.1	sigma-70 family RNA polymerase sigma factor	chromosome		NC_019684.1	4814565	4815755	-		RS19400	1191	Nostoc sp. PCC 7524	Cyanobacteria	unclassified	Nostocales	Nostocaceae	Nostoc
WP_015117166.1	na	na	389	*Sigma70_r1_2*Sigma70_r2*Sigma70_r3*Sigma70_r4	A	A.1	SigA.1.1	GCF_000316665.1	RNA polymerase sigma factor RpoD	chromosome		NC_019678.1	1293135	1294304	+		RS04925	1170	Rivularia sp. PCC 7116	Cyanobacteria	unclassified	Nostocales	Rivulariaceae	Rivularia
WP_015117422.1	na	na	419	*Sigma70_r1_2*Sigma70_r2*Sigma70_r3*Sigma70_r4	A	A.1	SigA.1.2	GCF_000316665.1	RNA polymerase sigma factor SigC	chromosome		NC_019678.1	1617040	1618299	+		RS06195	1260	Rivularia sp. PCC 7116	Cyanobacteria	unclassified	Nostocales	Rivulariaceae	Rivularia
WP_015117899.1	na	na	332	*Sigma70_r1_2*Sigma70_r2*Sigma70_r3*Sigma70_r4	A	A.1	SigA.1.3	GCF_000316665.1	RpoD/SigA family RNA polymerase sigma factor	chromosome		NC_019678.1	2221528	2222526	-		RS08580	999	Rivularia sp. PCC 7116	Cyanobacteria	unclassified	Nostocales	Rivulariaceae	Rivularia
WP_015119353.1	na	na	327	*Sigma70_r1_2*Sigma70_r2*Sigma70_r3*Sigma70_r4	A	A.1	SigA.1.4	GCF_000316665.1	RNA polymerase sigma factor, RpoD/SigA family	chromosome		NC_019678.1	4128047	4129030	+		RS16080	984	Rivularia sp. PCC 7116	Cyanobacteria	unclassified	Nostocales	Rivulariaceae	Rivularia
WP_015120091.1	na	na	330	*Sigma70_r1_2*Sigma70_r2*Sigma70_r3*Sigma70_r4	A	A.1	SigA.1.5	GCF_000316665.1	RNA polymerase sigma factor, RpoD/SigA family	chromosome		NC_019678.1	5127261	5128253	-		RS19825	993	Rivularia sp. PCC 7116	Cyanobacteria	unclassified	Nostocales	Rivulariaceae	Rivularia
WP_044290714.1	na	na	318	*Sigma70_r1_2*Sigma70_r2*Sigma70_r3*Sigma70_r4	A	A.1	SigA.1.6	GCF_000316665.1	RNA polymerase sigma factor, RpoD/SigA family	chromosome		NC_019678.1	498193	499149	-		RS01905	957	Rivularia sp. PCC 7116	Cyanobacteria	unclassified	Nostocales	Rivulariaceae	Rivularia
WP_044290827.1	na	na	330	*Sigma70_r1_2*Sigma70_r2*Sigma70_r3*Sigma70_r4	A	A.1	SigA.1.7	GCF_000316665.1	RpoD/SigA family RNA polymerase sigma factor	chromosome		NC_019678.1	2237131	2238123	-		RS08645	993	Rivularia sp. PCC 7116	Cyanobacteria	unclassified	Nostocales	Rivulariaceae	Rivularia
WP_232435842.1	na	na	304	*Sigma70_r1_2*Sigma70_r2*Sigma70_r3*Sigma70_r4	A	A.1	SigA.1.8	GCF_000316665.1	RNA polymerase sigma factor, RpoD/SigA family	chromosome		NC_019678.1	6973250	6974164	+		RS26810	915	Rivularia sp. PCC 7116	Cyanobacteria	unclassified	Nostocales	Rivulariaceae	Rivularia
WP_015117113.1	na	na	259	*Sigma70_r2*Sigma70_r3*Sigma70_r4	C	C.1	SigC.1.1	GCF_000316665.1	RNA polymerase sigma factor SigF	chromosome		NC_019678.1	1216071	1216850	-		RS04665	780	Rivularia sp. PCC 7116	Cyanobacteria	unclassified	Nostocales	Rivulariaceae	Rivularia
WP_015119676.1	na	na	203	*Sigma70_r2*Sigma70_r4	E	E.1	SigE.1.1	GCF_000316665.1	sigma-70 family RNA polymerase sigma factor	chromosome		NC_019678.1	4565006	4565617	+		RS17710	612	Rivularia sp. PCC 7116	Cyanobacteria	unclassified	Nostocales	Rivulariaceae	Rivularia
WP_015120148.1	na	na	262	*Sigma70_r2*Sigma70_r4_2	F	F.1	SigF.1.1	GCF_000316665.1	RNA polymerase sigma factor SigF	chromosome		NC_019678.1	5208130	5208918	+		RS20115	789	Rivularia sp. PCC 7116	Cyanobacteria	unclassified	Nostocales	Rivulariaceae	Rivularia
WP_015120546.1	na	na	218	*Sigma70_r2*Sigma70_r4_2	F	F.1	SigF.1.2	GCF_000316665.1	sigma-70 family RNA polymerase sigma factor	chromosome		NC_019678.1	5721078	5721734	+		RS22105	657	Rivularia sp. PCC 7116	Cyanobacteria	unclassified	Nostocales	Rivulariaceae	Rivularia
WP_015119664.1	na	na	214	*Sigma70_r2	H	H.1	SigH.1.1	GCF_000316665.1	sigma-70 family RNA polymerase sigma factor	chromosome		NC_019678.1	4546146	4546790	+		RS17645	645	Rivularia sp. PCC 7116	Cyanobacteria	unclassified	Nostocales	Rivulariaceae	Rivularia
WP_015119011.1	na	na	405	*Sigma70_r4	J	J.1	SigJ.1.1	GCF_000316665.1	sigma-70 family RNA polymerase sigma factor	chromosome		NC_019678.1	3660172	3661389	+		RS14340	1218	Rivularia sp. PCC 7116	Cyanobacteria	unclassified	Nostocales	Rivulariaceae	Rivularia
WP_015120042.1	na	na	391	*Sigma70_r4	J	J.1	SigJ.1.2	GCF_000316665.1	sigma-70 family RNA polymerase sigma factor	chromosome		NC_019678.1	5045304	5046479	-		RS19550	1176	Rivularia sp. PCC 7116	Cyanobacteria	unclassified	Nostocales	Rivulariaceae	Rivularia
WP_015120481.1	na	na	398	*Sigma70_r4	J	J.1	SigJ.1.3	GCF_000316665.1	sigma-70 family RNA polymerase sigma factor	chromosome		NC_019678.1	5639883	5641079	+		RS21795	1197	Rivularia sp. PCC 7116	Cyanobacteria	unclassified	Nostocales	Rivulariaceae	Rivularia
WP_232435710.1	na	na	390	*Sigma70_r4	J	J.1	SigJ.1.4	GCF_000316665.1	sigma-70 family RNA polymerase sigma factor	chromosome		NC_019678.1	4956533	4957705	+		RS19250	1173	Rivularia sp. PCC 7116	Cyanobacteria	unclassified	Nostocales	Rivulariaceae	Rivularia
WP_232435709.1	na	na	765	*Sigma70_r4_2*NB-ARC*TPR_4*TPR_4	K	K.3	SigK.3.1	GCF_000316665.1	NB-ARC domain-containing protein	chromosome		NC_019678.1	4611631	4613928	-		RS17895	2298	Rivularia sp. PCC 7116	Cyanobacteria	unclassified	Nostocales	Rivulariaceae	Rivularia
WP_015123931.1	na	na	318	*Sigma70_r1_2*Sigma70_r2*Sigma70_r3*Sigma70_r4	A	A.1	SigA.1.1	GCF_000316685.1	RNA polymerase sigma factor, RpoD/SigA family	chromosome		NC_019680.1	1164406	1165362	-		RS05830	957	Synechococcus sp. PCC 6312	Cyanobacteria	unclassified	Synechococcales	Synechococcaceae	Synechococcus
WP_015123987.1	na	na	382	*Sigma70_r1_2*Sigma70_r2*Sigma70_r3*Sigma70_r4	A	A.1	SigA.1.2	GCF_000316685.1	RNA polymerase sigma factor RpoD	chromosome		NC_019680.1	1227235	1228383	+		RS06095	1149	Synechococcus sp. PCC 6312	Cyanobacteria	unclassified	Synechococcales	Synechococcaceae	Synechococcus
WP_015125857.1	na	na	325	*Sigma70_r1_2*Sigma70_r2*Sigma70_r3*Sigma70_r4	A	A.1	SigA.1.3	GCF_000316685.1	RNA polymerase sigma factor, RpoD/SigA family	chromosome		NC_019680.1	3196976	3197953	+		RS15555	978	Synechococcus sp. PCC 6312	Cyanobacteria	unclassified	Synechococcales	Synechococcaceae	Synechococcus
WP_015125695.1	na	na	258	*Sigma70_r2*Sigma70_r3*Sigma70_r4_2	D	D.1	SigD.1.1	GCF_000316685.1	RNA polymerase sigma factor SigF	chromosome		NC_019680.1	3031358	3032134	-		RS14730	777	Synechococcus sp. PCC 6312	Cyanobacteria	unclassified	Synechococcales	Synechococcaceae	Synechococcus
WP_015125069.1	na	na	197	*Sigma70_r2*Sigma70_r4_2	F	F.1	SigF.1.1	GCF_000316685.1	sigma-70 family RNA polymerase sigma factor	chromosome		NC_019680.1	2377383	2377976	+		RS11585	594	Synechococcus sp. PCC 6312	Cyanobacteria	unclassified	Synechococcales	Synechococcaceae	Synechococcus
WP_015125890.1	na	na	235	*Sigma70_r2*Sigma70_r4_2	F	F.1	SigF.1.2	GCF_000316685.1	sigma-70 family RNA polymerase sigma factor	chromosome		NC_019680.1	3235070	3235777	-		RS15730	708	Synechococcus sp. PCC 6312	Cyanobacteria	unclassified	Synechococcales	Synechococcaceae	Synechococcus
WP_015125261.1	na	na	410	*Sigma70_r2*DUF6596	H	H.3	SigH.3.1	GCF_000316685.1	RNA polymerase sigma factor	chromosome		NC_019680.1	2571368	2572600	-		RS12550	1233	Synechococcus sp. PCC 6312	Cyanobacteria	unclassified	Synechococcales	Synechococcaceae	Synechococcus
WP_015144771.1	na	na	407	*Sigma70_r1_2*Sigma70_r2*Sigma70_r3*Sigma70_r4	A	A.1	SigA.1.1	GCF_000317025.1	RNA polymerase sigma factor SigC	chromosome		NC_019689.1	3499758	3500981	+		RS15615	1224	Pleurocapsa sp. PCC 7327	Cyanobacteria	unclassified	Pleurocapsales	Hyellaceae	Pleurocapsa
WP_015144907.1	na	na	374	*Sigma70_r1_2*Sigma70_r2*Sigma70_r3*Sigma70_r4	A	A.1	SigA.1.2	GCF_000317025.1	RNA polymerase sigma factor RpoD	chromosome		NC_019689.1	3650100	3651224	-		RS16330	1125	Pleurocapsa sp. PCC 7327	Cyanobacteria	unclassified	Pleurocapsales	Hyellaceae	Pleurocapsa
WP_015145072.1	na	na	328	*Sigma70_r1_2*Sigma70_r2*Sigma70_r3*Sigma70_r4	A	A.1	SigA.1.3	GCF_000317025.1	RNA polymerase sigma factor, RpoD/SigA family	chromosome		NC_019689.1	3811912	3812898	-		RS17210	987	Pleurocapsa sp. PCC 7327	Cyanobacteria	unclassified	Pleurocapsales	Hyellaceae	Pleurocapsa
WP_015145104.1	na	na	375	*Sigma70_r1_2*Sigma70_r2*Sigma70_r3*Sigma70_r4	A	A.1	SigA.1.4	GCF_000317025.1	RNA polymerase sigma factor, RpoD/SigA family	chromosome		NC_019689.1	3846428	3847555	+		RS17360	1128	Pleurocapsa sp. PCC 7327	Cyanobacteria	unclassified	Pleurocapsales	Hyellaceae	Pleurocapsa
WP_015145998.1	na	na	318	*Sigma70_r1_2*Sigma70_r2*Sigma70_r3*Sigma70_r4	A	A.1	SigA.1.5	GCF_000317025.1	RNA polymerase sigma factor, RpoD/SigA family	chromosome		NC_019689.1	4920229	4921185	-		RS22170	957	Pleurocapsa sp. PCC 7327	Cyanobacteria	unclassified	Pleurocapsales	Hyellaceae	Pleurocapsa
WP_015142402.1	na	na	262	*Sigma70_r2*Sigma70_r3*Sigma70_r4	C	C.1	SigC.1.1	GCF_000317025.1	RNA polymerase sigma factor SigF	chromosome		NC_019689.1	706021	706809	-		RS03090	789	Pleurocapsa sp. PCC 7327	Cyanobacteria	unclassified	Pleurocapsales	Hyellaceae	Pleurocapsa
WP_015142094.1	na	na	255	*Sigma70_r2*Sigma70_r3*Sigma70_r4_2	D	D.1	SigD.1.1	GCF_000317025.1	RNA polymerase sigma factor SigF	chromosome		NC_019689.1	366254	367021	+		RS01520	768	Pleurocapsa sp. PCC 7327	Cyanobacteria	unclassified	Pleurocapsales	Hyellaceae	Pleurocapsa
WP_015143112.1	na	na	217	*Sigma70_r2*Sigma70_r4_2	F	F.1	SigF.1.1	GCF_000317025.1	sigma-70 family RNA polymerase sigma factor	chromosome		NC_019689.1	1516140	1516793	-		RS06785	654	Pleurocapsa sp. PCC 7327	Cyanobacteria	unclassified	Pleurocapsales	Hyellaceae	Pleurocapsa
WP_015145171.1	na	na	198	*Sigma70_r2*Sigma70_r4_2	F	F.1	SigF.1.2	GCF_000317025.1	sigma-70 family RNA polymerase sigma factor	chromosome		NC_019689.1	3922295	3922891	-		RS17720	597	Pleurocapsa sp. PCC 7327	Cyanobacteria	unclassified	Pleurocapsales	Hyellaceae	Pleurocapsa
WP_015145105.1	na	na	404	*Sigma70_r4	J	J.1	SigJ.1.1	GCF_000317025.1	sigma-70 family RNA polymerase sigma factor	chromosome		NC_019689.1	3848242	3849456	+		RS17375	1215	Pleurocapsa sp. PCC 7327	Cyanobacteria	unclassified	Pleurocapsales	Hyellaceae	Pleurocapsa
WP_015171732.1	na	na	381	*Sigma70_r1_2*Sigma70_r2*Sigma70_r3*Sigma70_r4	A	A.1	SigA.1.1	GCF_000317045.1	RNA polymerase sigma factor RpoD	chromosome		NC_019703.1	2011348	2012493	+		RS08480	1146	Geitlerinema sp. PCC 7407	Cyanobacteria	unclassified	Oscillatoriales	Coleofasciculaceae	Geitlerinema
WP_015172027.1	na	na	327	*Sigma70_r1_2*Sigma70_r2*Sigma70_r3*Sigma70_r4	A	A.1	SigA.1.2	GCF_000317045.1	RNA polymerase sigma factor, RpoD/SigA family	chromosome		NC_019703.1	2417526	2418509	+		RS09970	984	Geitlerinema sp. PCC 7407	Cyanobacteria	unclassified	Oscillatoriales	Coleofasciculaceae	Geitlerinema
WP_015172798.1	na	na	318	*Sigma70_r1_2*Sigma70_r2*Sigma70_r3*Sigma70_r4	A	A.1	SigA.1.3	GCF_000317045.1	RNA polymerase sigma factor, RpoD/SigA family	chromosome		NC_019703.1	3376096	3377052	-		RS13745	957	Geitlerinema sp. PCC 7407	Cyanobacteria	unclassified	Oscillatoriales	Coleofasciculaceae	Geitlerinema
WP_015173425.1	na	na	414	*Sigma70_r1_2*Sigma70_r2*Sigma70_r3*Sigma70_r4	A	A.1	SigA.1.4	GCF_000317045.1	RNA polymerase sigma factor SigC	chromosome		NC_019703.1	4147421	4148665	+		RS16915	1245	Geitlerinema sp. PCC 7407	Cyanobacteria	unclassified	Oscillatoriales	Coleofasciculaceae	Geitlerinema
WP_223294453.1	na	na	332	*Sigma70_r1_2*Sigma70_r3*Sigma70_r2*Sigma70_r3*Sigma70_r4	A	A.5	SigA.5.1	GCF_000317045.1	RNA polymerase sigma factor, RpoD/SigA family	chromosome		NC_019703.1	4596326	4597324	+		RS18815	999	Geitlerinema sp. PCC 7407	Cyanobacteria	unclassified	Oscillatoriales	Coleofasciculaceae	Geitlerinema
WP_015170886.1	na	na	260	*Sigma70_r2*Sigma70_r3*Sigma70_r4	C	C.1	SigC.1.1	GCF_000317045.1	RNA polymerase sigma factor SigF	chromosome		NC_019703.1	978609	979391	-		RS04210	783	Geitlerinema sp. PCC 7407	Cyanobacteria	unclassified	Oscillatoriales	Coleofasciculaceae	Geitlerinema
WP_015170280.1	na	na	260	*Sigma70_r2*Sigma70_r3*Sigma70_r4_2	D	D.1	SigD.1.1	GCF_000317045.1	RNA polymerase sigma factor SigF	chromosome		NC_019703.1	228306	229088	+		RS01045	783	Geitlerinema sp. PCC 7407	Cyanobacteria	unclassified	Oscillatoriales	Coleofasciculaceae	Geitlerinema
WP_015170238.1	na	na	219	*Sigma70_r2*Sigma70_r4_2	F	F.1	SigF.1.1	GCF_000317045.1	sigma-70 family RNA polymerase sigma factor	chromosome		NC_019703.1	190979	191638	+		RS00845	660	Geitlerinema sp. PCC 7407	Cyanobacteria	unclassified	Oscillatoriales	Coleofasciculaceae	Geitlerinema
WP_150109842.1	na	na	195	*Sigma70_r2*Sigma70_r4_2	F	F.1	SigF.1.2	GCF_000317045.1	sigma-70 family RNA polymerase sigma factor	chromosome		NC_019703.1	512060	512647	-		RS02225	588	Geitlerinema sp. PCC 7407	Cyanobacteria	unclassified	Oscillatoriales	Coleofasciculaceae	Geitlerinema
WP_015171873.1	na	na	419	*Sigma70_r2*Sigma70_r4_2*DUF6596	F	F.3	SigF.3.1	GCF_000317045.1	RNA polymerase sigma factor	chromosome		NC_019703.1	2221286	2222545	+		RS09215	1260	Geitlerinema sp. PCC 7407	Cyanobacteria	unclassified	Oscillatoriales	Coleofasciculaceae	Geitlerinema
WP_015164043.1	na	na	346	*Sigma70_r1_2*Sigma70_r2*Sigma70_r3*Sigma70_r4	A	A.1	SigA.1.1	GCF_000317065.1	RNA polymerase sigma factor, RpoD/SigA family	chromosome		NC_019701.1	984561	985601	+		RS03805	1041	Pseudanabaena sp. PCC 7367	Cyanobacteria	unclassified	Pseudanabaenales	Pseudanabaenaceae	Pseudanabaena
WP_015164898.1	na	na	412	*Sigma70_r1_2*Sigma70_r2*Sigma70_r3*Sigma70_r4	A	A.1	SigA.1.2	GCF_000317065.1	RNA polymerase sigma factor RpoD	chromosome		NC_019701.1	2074592	2075830	-		RS08155	1239	Pseudanabaena sp. PCC 7367	Cyanobacteria	unclassified	Pseudanabaenales	Pseudanabaenaceae	Pseudanabaena
WP_015165133.1	na	na	292	*Sigma70_r2*Sigma70_r3*Sigma70_r4	C	C.1	SigC.1.1	GCF_000317065.1	RNA polymerase sigma factor SigF	chromosome		NC_019701.1	2377657	2378535	-		RS09410	879	Pseudanabaena sp. PCC 7367	Cyanobacteria	unclassified	Pseudanabaenales	Pseudanabaenaceae	Pseudanabaena
WP_041698650.1	na	na	261	*Sigma70_r2*Sigma70_r3*Sigma70_r4	C	C.1	SigC.1.2	GCF_000317065.1	sigma-70 family RNA polymerase sigma factor	chromosome		NC_019701.1	146888	147673	+		RS00585	786	Pseudanabaena sp. PCC 7367	Cyanobacteria	unclassified	Pseudanabaenales	Pseudanabaenaceae	Pseudanabaena
WP_015164023.1	na	na	185	*Sigma70_r2*Sigma70_r4	E	E.1	SigE.1.1	GCF_000317065.1	sigma-70 family RNA polymerase sigma factor	chromosome		NC_019701.1	953378	953935	+		RS03695	558	Pseudanabaena sp. PCC 7367	Cyanobacteria	unclassified	Pseudanabaenales	Pseudanabaenaceae	Pseudanabaena
WP_015164508.1	na	na	220	*Sigma70_r2*Sigma70_r4_2	F	F.1	SigF.1.1	GCF_000317065.1	sigma-70 family RNA polymerase sigma factor	chromosome		NC_019701.1	1574530	1575192	+		RS06135	663	Pseudanabaena sp. PCC 7367	Cyanobacteria	unclassified	Pseudanabaenales	Pseudanabaenaceae	Pseudanabaena
WP_156800524.1	na	na	213	*Sigma70_r2*Sigma70_r4_2	F	F.1	SigF.1.2	GCF_000317065.1	sigma-70 family RNA polymerase sigma factor	chromosome		NC_019701.1	3275557	3276198	+		RS13050	642	Pseudanabaena sp. PCC 7367	Cyanobacteria	unclassified	Pseudanabaenales	Pseudanabaenaceae	Pseudanabaena
WP_015166873.1	na	na	334	*Sigma70_r1_2*Sigma70_r2*Sigma70_r3*Sigma70_r4	A	A.1	SigA.1.1	GCF_000317085.1	RNA polymerase sigma factor, RpoD/SigA family	chromosome		NC_019702.1	41619	42623	-		RS00195	1005	Synechococcus sp. PCC 7502	Cyanobacteria	unclassified	Synechococcales	Synechococcaceae	Synechococcus
WP_015169969.1	na	na	393	*Sigma70_r1_2*Sigma70_r2*Sigma70_r3*Sigma70_r4	A	A.1	SigA.1.2	GCF_000317085.1	RNA polymerase sigma factor RpoD	chromosome		NC_019702.1	3401393	3402574	-		RS17045	1182	Synechococcus sp. PCC 7502	Cyanobacteria	unclassified	Synechococcales	Synechococcaceae	Synechococcus
WP_015168503.1	na	na	377	*Sigma70_r2*Sigma70_r3*Sigma70_r4	C	C.1	SigC.1.1	GCF_000317085.1	sigma-70 family RNA polymerase sigma factor	chromosome		NC_019702.1	1804025	1805158	+		RS08885	1134	Synechococcus sp. PCC 7502	Cyanobacteria	unclassified	Synechococcales	Synechococcaceae	Synechococcus
WP_015169075.1	na	na	273	*Sigma70_r2*Sigma70_r3*Sigma70_r4	C	C.1	SigC.1.2	GCF_000317085.1	sigma-70 family RNA polymerase sigma factor	chromosome		NC_019702.1	2423862	2424683	+		RS11980	822	Synechococcus sp. PCC 7502	Cyanobacteria	unclassified	Synechococcales	Synechococcaceae	Synechococcus
WP_015167211.1	na	na	184	*Sigma70_r2*Sigma70_r4	E	E.1	SigE.1.1	GCF_000317085.1	sigma-70 family RNA polymerase sigma factor	chromosome		NC_019702.1	397590	398144	-		RS01905	555	Synechococcus sp. PCC 7502	Cyanobacteria	unclassified	Synechococcales	Synechococcaceae	Synechococcus
WP_015168684.1	na	na	200	*Sigma70_r2*Sigma70_r4_2	F	F.1	SigF.1.1	GCF_000317085.1	sigma-70 family RNA polymerase sigma factor	chromosome		NC_019702.1	2010877	2011479	-		RS09835	603	Synechococcus sp. PCC 7502	Cyanobacteria	unclassified	Synechococcales	Synechococcaceae	Synechococcus
WP_041429229.1	na	na	215	*Sigma70_r2*Sigma70_r4_2	F	F.1	SigF.1.2	GCF_000317085.1	sigma-70 family RNA polymerase sigma factor	chromosome		NC_019702.1	859518	860165	-		RS04270	648	Synechococcus sp. PCC 7502	Cyanobacteria	unclassified	Synechococcales	Synechococcaceae	Synechococcus
WP_081581073.1	na	na	150	*Sigma70_r2*Sigma70_r4_2	F	F.1	SigF.1.3	GCF_000317085.1	sigma-70 family RNA polymerase sigma factor	chromosome		NC_019702.1	2910504	2910956	+		RS14550	453	Synechococcus sp. PCC 7502	Cyanobacteria	unclassified	Synechococcales	Synechococcaceae	Synechococcus
WP_041430371.1	na	na	111	*Sigma70_ECF	L	L.1	SigL.1.1	GCF_000317085.1	hypothetical protein	plasmid	pSYN7502.01	NC_019691.1	44373	44708	+		RS17855	336	Synechococcus sp. PCC 7502	Cyanobacteria	unclassified	Synechococcales	Synechococcaceae	Synechococcus
WP_015147576.1	na	na	318	*Sigma70_r1_2*Sigma70_r2*Sigma70_r3*Sigma70_r4	A	A.1	SigA.1.1	GCF_000317105.1	RNA polymerase sigma factor, RpoD/SigA family	chromosome		NC_019693.1	1474134	1475090	+		RS05970	957	Oscillatoria acuminata PCC 6304	Cyanobacteria	unclassified	Oscillatoriales	Oscillatoriaceae	Oscillatoria
WP_015149509.1	na	na	619	*Sigma70_r1_2*Sigma70_r2*Sigma70_r3*Sigma70_r4	A	A.1	SigA.1.2	GCF_000317105.1	sigma-70 family RNA polymerase sigma factor	chromosome		NC_019693.1	4112527	4114386	-		RS31000	1860	Oscillatoria acuminata PCC 6304	Cyanobacteria	unclassified	Oscillatoriales	Oscillatoriaceae	Oscillatoria
WP_015150068.1	na	na	387	*Sigma70_r1_2*Sigma70_r2*Sigma70_r3*Sigma70_r4	A	A.1	SigA.1.3	GCF_000317105.1	RNA polymerase sigma factor RpoD	chromosome		NC_019693.1	4932200	4933363	-		RS19185	1164	Oscillatoria acuminata PCC 6304	Cyanobacteria	unclassified	Oscillatoriales	Oscillatoriaceae	Oscillatoria
WP_015150142.1	na	na	418	*Sigma70_r1_2*Sigma70_r2*Sigma70_r3*Sigma70_r4	A	A.1	SigA.1.4	GCF_000317105.1	RNA polymerase sigma factor SigC	chromosome		NC_019693.1	5068592	5069848	-		RS19590	1257	Oscillatoria acuminata PCC 6304	Cyanobacteria	unclassified	Oscillatoriales	Oscillatoriaceae	Oscillatoria
WP_232251516.1	na	na	319	*Sigma70_r1_2*Sigma70_r2*Sigma70_r3*Sigma70_r4	A	A.1	SigA.1.5	GCF_000317105.1	RNA polymerase sigma factor, RpoD/SigA family	chromosome		NC_019693.1	5902075	5903034	+		RS22740	960	Oscillatoria acuminata PCC 6304	Cyanobacteria	unclassified	Oscillatoriales	Oscillatoriaceae	Oscillatoria
WP_015147486.1	na	na	257	*Sigma70_r2*Sigma70_r3*Sigma70_r4	C	C.1	SigC.1.1	GCF_000317105.1	RNA polymerase sigma factor SigF	chromosome		NC_019693.1	1356615	1357388	+		RS05485	774	Oscillatoria acuminata PCC 6304	Cyanobacteria	unclassified	Oscillatoriales	Oscillatoriaceae	Oscillatoria
WP_015148563.1	na	na	260	*Sigma70_r2*Sigma70_r3*Sigma70_r4_2	D	D.1	SigD.1.1	GCF_000317105.1	RNA polymerase sigma factor SigF	chromosome		NC_019693.1	2773151	2773933	-		RS11280	783	Oscillatoria acuminata PCC 6304	Cyanobacteria	unclassified	Oscillatoriales	Oscillatoriaceae	Oscillatoria
WP_015149588.1	na	na	207	*Sigma70_r2*Sigma70_r4_2	F	F.1	SigF.1.1	GCF_000317105.1	sigma-70 family RNA polymerase sigma factor	chromosome		NC_019693.1	4231462	4232085	+		RS16695	624	Oscillatoria acuminata PCC 6304	Cyanobacteria	unclassified	Oscillatoriales	Oscillatoriaceae	Oscillatoria
WP_015149919.1	na	na	218	*Sigma70_r2*Sigma70_r4_2	F	F.1	SigF.1.2	GCF_000317105.1	sigma-70 family RNA polymerase sigma factor	chromosome		NC_019693.1	4733882	4734538	-		RS18395	657	Oscillatoria acuminata PCC 6304	Cyanobacteria	unclassified	Oscillatoriales	Oscillatoriaceae	Oscillatoria
WP_015151617.1	na	na	409	*Sigma70_r2*Sigma70_r4_2	F	F.1	SigF.1.3	GCF_000317105.1	sigma-70 family RNA polymerase sigma factor	chromosome		NC_019693.1	7044874	7046103	+		RS31605	1230	Oscillatoria acuminata PCC 6304	Cyanobacteria	unclassified	Oscillatoriales	Oscillatoriaceae	Oscillatoria
WP_015147081.1	na	na	621	*Sigma70_r4	J	J.1	SigJ.1.1	GCF_000317105.1	DNA-directed RNA polymerase specialized sigma subunit	chromosome		NC_019693.1	857660	859525	+		RS03415	1866	Oscillatoria acuminata PCC 6304	Cyanobacteria	unclassified	Oscillatoriales	Oscillatoriaceae	Oscillatoria
WP_198017772.1	na	na	636	*Sigma70_r4_2*AAA_35	K	K.3	SigK.3.1	GCF_000317105.1	AAA-like domain-containing protein	chromosome		NC_019693.1	6445252	6447162	+		RS24960	1911	Oscillatoria acuminata PCC 6304	Cyanobacteria	unclassified	Oscillatoriales	Oscillatoriaceae	Oscillatoria
WP_015152358.1	na	na	416	*Sigma70_r1_2*Sigma70_r2*Sigma70_r3*Sigma70_r4	A	A.1	SigA.1.1	GCF_000317125.1	RNA polymerase sigma factor SigC	chromosome		NC_019695.1	292133	293383	+		RS01250	1251	Chroococcidiopsis thermalis PCC 7203	Cyanobacteria	unclassified	Chroococcidiopsidales	Chroococcidiopsidaceae	Chroococcidiopsis
WP_015154021.1	na	na	392	*Sigma70_r1_2*Sigma70_r2*Sigma70_r3*Sigma70_r4	A	A.1	SigA.1.2	GCF_000317125.1	RNA polymerase sigma factor RpoD	chromosome		NC_019695.1	2194010	2195188	+		RS09670	1179	Chroococcidiopsis thermalis PCC 7203	Cyanobacteria	unclassified	Chroococcidiopsidales	Chroococcidiopsidaceae	Chroococcidiopsis
WP_015154107.1	na	na	330	*Sigma70_r1_2*Sigma70_r2*Sigma70_r3*Sigma70_r4	A	A.1	SigA.1.3	GCF_000317125.1	RNA polymerase sigma factor, RpoD/SigA family	chromosome		NC_019695.1	2297655	2298647	-		RS10120	993	Chroococcidiopsis thermalis PCC 7203	Cyanobacteria	unclassified	Chroococcidiopsidales	Chroococcidiopsidaceae	Chroococcidiopsis
WP_015155343.1	na	na	318	*Sigma70_r1_2*Sigma70_r2*Sigma70_r3*Sigma70_r4	A	A.1	SigA.1.4	GCF_000317125.1	RNA polymerase sigma factor, RpoD/SigA family	chromosome		NC_019695.1	3731884	3732840	+		RS16360	957	Chroococcidiopsis thermalis PCC 7203	Cyanobacteria	unclassified	Chroococcidiopsidales	Chroococcidiopsidaceae	Chroococcidiopsis
WP_015155366.1	na	na	400	*Sigma70_r1_2*Sigma70_r2*Sigma70_r3*Sigma70_r4	A	A.1	SigA.1.5	GCF_000317125.1	RNA polymerase sigma factor, RpoD/SigA family	chromosome		NC_019695.1	3758534	3759736	-		RS16475	1203	Chroococcidiopsis thermalis PCC 7203	Cyanobacteria	unclassified	Chroococcidiopsidales	Chroococcidiopsidaceae	Chroococcidiopsis
WP_015163011.1	na	na	324	*Sigma70_r1_2*Sigma70_r2*Sigma70_r3*Sigma70_r4	A	A.1	SigA.1.6	GCF_000317125.1	RNA polymerase sigma factor, RpoD/SigA family	plasmid	pCHRO.01	NC_019699.1	120944	121918	-		RS28095	975	Chroococcidiopsis thermalis PCC 7203	Cyanobacteria	unclassified	Chroococcidiopsidales	Chroococcidiopsidaceae	Chroococcidiopsis
WP_015163212.1	na	na	335	*Sigma70_r1_2*Sigma70_r2*Sigma70_r3*Sigma70_r4	A	A.1	SigA.1.7	GCF_000317125.1	RNA polymerase sigma factor, RpoD/SigA family	plasmid	pCHRO.01	NC_019699.1	336087	337094	+		RS29110	1008	Chroococcidiopsis thermalis PCC 7203	Cyanobacteria	unclassified	Chroococcidiopsidales	Chroococcidiopsidaceae	Chroococcidiopsis
WP_015153477.1	na	na	260	*Sigma70_r2*Sigma70_r3*Sigma70_r4	C	C.1	SigC.1.1	GCF_000317125.1	RNA polymerase sigma factor SigF	chromosome		NC_019695.1	1565073	1565855	+		RS06920	783	Chroococcidiopsis thermalis PCC 7203	Cyanobacteria	unclassified	Chroococcidiopsidales	Chroococcidiopsidaceae	Chroococcidiopsis
WP_015154596.1	na	na	253	*Sigma70_r2*Sigma70_r4_2	F	F.1	SigF.1.1	GCF_000317125.1	sigma-70 family RNA polymerase sigma factor	chromosome		NC_019695.1	2863763	2864524	-		RS12635	762	Chroococcidiopsis thermalis PCC 7203	Cyanobacteria	unclassified	Chroococcidiopsidales	Chroococcidiopsidaceae	Chroococcidiopsis
WP_015156755.1	na	na	219	*Sigma70_r2*Sigma70_r4_2	F	F.1	SigF.1.2	GCF_000317125.1	sigma-70 family RNA polymerase sigma factor	chromosome		NC_019695.1	5443465	5444124	-		RS23655	660	Chroococcidiopsis thermalis PCC 7203	Cyanobacteria	unclassified	Chroococcidiopsidales	Chroococcidiopsidaceae	Chroococcidiopsis
WP_015157455.1	na	na	261	*Sigma70_r2*Sigma70_r4_2	F	F.1	SigF.1.3	GCF_000317125.1	RNA polymerase sigma factor SigF	chromosome		NC_019695.1	6261606	6262391	-		RS27280	786	Chroococcidiopsis thermalis PCC 7203	Cyanobacteria	unclassified	Chroococcidiopsidales	Chroococcidiopsidaceae	Chroococcidiopsis
WP_015162958.1	na	na	289	*Sigma70_r2*Sigma70_r4_2	F	F.1	SigF.1.4	GCF_000317125.1	RNA polymerase sigma-70 factor	plasmid	pCHRO.01	NC_019699.1	62598	63467	-		RS33015	870	Chroococcidiopsis thermalis PCC 7203	Cyanobacteria	unclassified	Chroococcidiopsidales	Chroococcidiopsidaceae	Chroococcidiopsis
WP_015163110.1	na	na	419	*Sigma70_r2*Sigma70_r4_2*DUF6596	F	F.3	SigF.3.1	GCF_000317125.1	RNA polymerase sigma factor	plasmid	pCHRO.01	NC_019699.1	227063	228322	+		RS28610	1260	Chroococcidiopsis thermalis PCC 7203	Cyanobacteria	unclassified	Chroococcidiopsidales	Chroococcidiopsidaceae	Chroococcidiopsis
WP_015156968.1	na	na	404	*Sigma70_r4_2	K	K.1	SigK.1.1	GCF_000317125.1	sigma-70 family RNA polymerase sigma factor	chromosome		NC_019695.1	5672186	5673400	+		RS24765	1215	Chroococcidiopsis thermalis PCC 7203	Cyanobacteria	unclassified	Chroococcidiopsidales	Chroococcidiopsidaceae	Chroococcidiopsis
WP_015160742.1	na	na	318	*Sigma70_r1_2*Sigma70_r2*Sigma70_r3*Sigma70_r4	A	A.1	SigA.1.1	GCF_000317145.1	RNA polymerase sigma factor, RpoD/SigA family	chromosome		NC_019697.1	3828411	3829367	-		RS17505	957	Chamaesiphon minutus PCC 6605	Cyanobacteria	unclassified	Synechococcales	Chamaesiphonaceae	Chamaesiphon
WP_015161664.1	na	na	380	*Sigma70_r1_2*Sigma70_r2*Sigma70_r3*Sigma70_r4	A	A.1	SigA.1.2	GCF_000317145.1	RNA polymerase sigma factor RpoD	chromosome		NC_019697.1	4923391	4924533	+		RS22415	1143	Chamaesiphon minutus PCC 6605	Cyanobacteria	unclassified	Synechococcales	Chamaesiphonaceae	Chamaesiphon
WP_015162311.1	na	na	422	*Sigma70_r1_2*Sigma70_r2*Sigma70_r3*Sigma70_r4	A	A.1	SigA.1.3	GCF_000317145.1	RNA polymerase sigma factor SigC	chromosome		NC_019697.1	5645494	5646762	+		RS25785	1269	Chamaesiphon minutus PCC 6605	Cyanobacteria	unclassified	Synechococcales	Chamaesiphonaceae	Chamaesiphon
WP_232432288.1	na	na	309	*Sigma70_r1_2*Sigma70_r2*Sigma70_r3*Sigma70_r4	A	A.1	SigA.1.4	GCF_000317145.1	RNA polymerase sigma factor, RpoD/SigA family	chromosome		NC_019697.1	2431981	2432910	-		RS11235	930	Chamaesiphon minutus PCC 6605	Cyanobacteria	unclassified	Synechococcales	Chamaesiphonaceae	Chamaesiphon
WP_015162493.1	na	na	257	*Sigma70_r2*Sigma70_r3*Sigma70_r4	C	C.1	SigC.1.1	GCF_000317145.1	RNA polymerase sigma factor SigF	chromosome		NC_019697.1	5854630	5855403	-		RS26710	774	Chamaesiphon minutus PCC 6605	Cyanobacteria	unclassified	Synechococcales	Chamaesiphonaceae	Chamaesiphon
WP_015159969.1	na	na	259	*Sigma70_r2*Sigma70_r3*Sigma70_r4_2	D	D.1	SigD.1.1	GCF_000317145.1	sigma-70 family RNA polymerase sigma factor	chromosome		NC_019697.1	2898581	2899360	-		RS13355	780	Chamaesiphon minutus PCC 6605	Cyanobacteria	unclassified	Synechococcales	Chamaesiphonaceae	Chamaesiphon
WP_015162839.1	na	na	213	*Sigma70_r2*Sigma70_r4	E	E.1	SigE.1.1	GCF_000317145.1	sigma-70 family RNA polymerase sigma factor	chromosome		NC_019697.1	6236741	6237382	-		RS28635	642	Chamaesiphon minutus PCC 6605	Cyanobacteria	unclassified	Synechococcales	Chamaesiphonaceae	Chamaesiphon
WP_015158440.1	na	na	188	*Sigma70_r2*Sigma70_r4_2	F	F.1	SigF.1.1	GCF_000317145.1	sigma-70 family RNA polymerase sigma factor	chromosome		NC_019697.1	1096016	1096582	-		RS04955	567	Chamaesiphon minutus PCC 6605	Cyanobacteria	unclassified	Synechococcales	Chamaesiphonaceae	Chamaesiphon
WP_015159236.1	na	na	293	*Sigma70_r2*Sigma70_r4_2	F	F.1	SigF.1.2	GCF_000317145.1	RNA polymerase sigma-70 factor	chromosome		NC_019697.1	2026007	2026888	+		RS09390	882	Chamaesiphon minutus PCC 6605	Cyanobacteria	unclassified	Synechococcales	Chamaesiphonaceae	Chamaesiphon
WP_015159429.1	na	na	188	*Sigma70_r2*Sigma70_r4_2	F	F.1	SigF.1.3	GCF_000317145.1	sigma-70 family RNA polymerase sigma factor	chromosome		NC_019697.1	2259012	2259578	+		RS10455	567	Chamaesiphon minutus PCC 6605	Cyanobacteria	unclassified	Synechococcales	Chamaesiphonaceae	Chamaesiphon
WP_015161097.1	na	na	188	*Sigma70_r2*Sigma70_r4_2	F	F.1	SigF.1.4	GCF_000317145.1	sigma-70 family RNA polymerase sigma factor	chromosome		NC_019697.1	4244342	4244908	+		RS19415	567	Chamaesiphon minutus PCC 6605	Cyanobacteria	unclassified	Synechococcales	Chamaesiphonaceae	Chamaesiphon
WP_015161598.1	na	na	200	*Sigma70_r2*Sigma70_r4_2	F	F.1	SigF.1.5	GCF_000317145.1	sigma-70 family RNA polymerase sigma factor	chromosome		NC_019697.1	4849585	4850187	-		RS22090	603	Chamaesiphon minutus PCC 6605	Cyanobacteria	unclassified	Synechococcales	Chamaesiphonaceae	Chamaesiphon
WP_041548545.1	na	na	221	*Sigma70_r2*Sigma70_r4_2	F	F.1	SigF.1.6	GCF_000317145.1	sigma-70 family RNA polymerase sigma factor	chromosome		NC_019697.1	90648	91313	+		RS00475	666	Chamaesiphon minutus PCC 6605	Cyanobacteria	unclassified	Synechococcales	Chamaesiphonaceae	Chamaesiphon
WP_015159165.1	na	na	410	*Sigma70_r2*Sigma70_r4_2*DUF6596	F	F.3	SigF.3.1	GCF_000317145.1	RNA polymerase sigma factor	chromosome		NC_019697.1	1951426	1952658	-		RS09030	1233	Chamaesiphon minutus PCC 6605	Cyanobacteria	unclassified	Synechococcales	Chamaesiphonaceae	Chamaesiphon
WP_015159421.1	na	na	396	*Sigma70_r4	J	J.1	SigJ.1.1	GCF_000317145.1	sigma-70 family RNA polymerase sigma factor	chromosome		NC_019697.1	2247093	2248283	+		RS10415	1191	Chamaesiphon minutus PCC 6605	Cyanobacteria	unclassified	Synechococcales	Chamaesiphonaceae	Chamaesiphon
WP_232432313.1	na	na	137	*Sigma70_r4_2	K	K.1	SigK.1.1	GCF_000317145.1	sigma-70 family RNA polymerase sigma factor	chromosome		NC_019697.1	4239021	4239434	+		RS19380	414	Chamaesiphon minutus PCC 6605	Cyanobacteria	unclassified	Synechococcales	Chamaesiphonaceae	Chamaesiphon
WP_015158302.1	na	na	414	*Sigma70_r4_2*DUF6596	K	K.3	SigK.3.1	GCF_000317145.1	RNA polymerase sigma factor	chromosome		NC_019697.1	931812	933056	-		RS04205	1245	Chamaesiphon minutus PCC 6605	Cyanobacteria	unclassified	Synechococcales	Chamaesiphonaceae	Chamaesiphon
WP_016864722.1	na	na	327	*Sigma70_r1_2*Sigma70_r2*Sigma70_r3*Sigma70_r4	A	A.1	SigA.1.1	GCF_000317205.1	RNA polymerase sigma factor, RpoD/SigA family	unplaced scaffold		NZ_AJLK01000004.1	48491	49474	-		RS0100440	984	Fischerella muscicola PCC 7414	Cyanobacteria	unclassified	Nostocales	Hapalosiphonaceae	Fischerella
WP_016865807.1	na	na	392	*Sigma70_r1_2*Sigma70_r2*Sigma70_r3*Sigma70_r4	A	A.1	SigA.1.2	GCF_000317205.1	RNA polymerase sigma factor RpoD	unplaced scaffold		NZ_AJLK01000040.1	26789	27967	+		RS0106200	1179	Fischerella muscicola PCC 7414	Cyanobacteria	unclassified	Nostocales	Hapalosiphonaceae	Fischerella
WP_016867843.1	na	na	331	*Sigma70_r1_2*Sigma70_r2*Sigma70_r3*Sigma70_r4	A	A.1	SigA.1.3	GCF_000317205.1	RNA polymerase sigma factor, RpoD/SigA family	unplaced scaffold		NZ_AJLK01000111.1	7221	8216	+		RS0116990	996	Fischerella muscicola PCC 7414	Cyanobacteria	unclassified	Nostocales	Hapalosiphonaceae	Fischerella
WP_016869371.1	na	na	318	*Sigma70_r1_2*Sigma70_r2*Sigma70_r3*Sigma70_r4	A	A.1	SigA.1.4	GCF_000317205.1	RNA polymerase sigma factor, RpoD/SigA family	unplaced scaffold		NZ_AJLK01000156.1	103868	104824	-		RS0124765	957	Fischerella muscicola PCC 7414	Cyanobacteria	unclassified	Nostocales	Hapalosiphonaceae	Fischerella
WP_016870367.1	na	na	416	*Sigma70_r1_2*Sigma70_r2*Sigma70_r3*Sigma70_r4	A	A.1	SigA.1.5	GCF_000317205.1	RNA polymerase sigma factor SigC	unplaced scaffold		NZ_AJLK01000196.1	4475	5725	-		RS0129910	1251	Fischerella muscicola PCC 7414	Cyanobacteria	unclassified	Nostocales	Hapalosiphonaceae	Fischerella
WP_190806347.1	na	na	324	*Sigma70_r1_2*Sigma70_r2*Sigma70_r3*Sigma70_r4	A	A.1	SigA.1.6	GCF_000317205.1	RNA polymerase sigma factor, RpoD/SigA family	unplaced scaffold		NZ_AJLK01000207.1	58006	58980	-		RS0131100	975	Fischerella muscicola PCC 7414	Cyanobacteria	unclassified	Nostocales	Hapalosiphonaceae	Fischerella
WP_016866539.1	na	na	389	*Sigma70_r1_2*Sigma70_r3*Sigma70_r2*Sigma70_r3*Sigma70_r4	A	A.5	SigA.5.1	GCF_000317205.1	RpoD/SigA family RNA polymerase sigma factor	unplaced scaffold		NZ_AJLK01000070.1	8985	10154	+		RS0110070	1170	Fischerella muscicola PCC 7414	Cyanobacteria	unclassified	Nostocales	Hapalosiphonaceae	Fischerella
WP_016865126.1	na	na	258	*Sigma70_r2*Sigma70_r3*Sigma70_r4	C	C.1	SigC.1.1	GCF_000317205.1	RNA polymerase sigma factor SigF	unplaced scaffold		NZ_AJLK01000019.1	42672	43448	-		RS0102595	777	Fischerella muscicola PCC 7414	Cyanobacteria	unclassified	Nostocales	Hapalosiphonaceae	Fischerella
WP_016869078.1	na	na	260	*Sigma70_r2*Sigma70_r3*Sigma70_r4_2	D	D.1	SigD.1.1	GCF_000317205.1	RNA polymerase sigma factor SigF	unplaced scaffold		NZ_AJLK01000150.1	55101	55883	-		RS0123280	783	Fischerella muscicola PCC 7414	Cyanobacteria	unclassified	Nostocales	Hapalosiphonaceae	Fischerella
WP_016868592.1	na	na	218	*Sigma70_r2*Sigma70_r4_2	F	F.1	SigF.1.1	GCF_000317205.1	sigma-70 family RNA polymerase sigma factor	unplaced scaffold		NZ_AJLK01000127.1	33726	34382	+		RS0120760	657	Fischerella muscicola PCC 7414	Cyanobacteria	unclassified	Nostocales	Hapalosiphonaceae	Fischerella
WP_026086055.1	na	na	151	*Sigma70_r2	H	H.1	SigH.1.1	GCF_000317205.1	RNA polymerase sigma factor	unplaced scaffold		NZ_AJLK01000121.1	32068	32523	+		RS32950	456	Fischerella muscicola PCC 7414	Cyanobacteria	unclassified	Nostocales	Hapalosiphonaceae	Fischerella
WP_071588828.1	na	na	64	*Sigma70_r2	H	H.1	SigH.1.2	GCF_000317205.1	hypothetical protein	unplaced scaffold		NZ_AJLK01000073.1	85606	85800	+		RS34750	195	Fischerella muscicola PCC 7414	Cyanobacteria	unclassified	Nostocales	Hapalosiphonaceae	Fischerella
WP_016872512.1	na	na	318	*Sigma70_r1_2*Sigma70_r2*Sigma70_r3*Sigma70_r4	A	A.1	SigA.1.1	GCF_000317285.1	RNA polymerase sigma factor, RpoD/SigA family	unplaced scaffold		NZ_AJLN01000085.1	10345	11301	+		RS0116430	957	Chlorogloeopsis fritschii PCC 6912	Cyanobacteria	unclassified	Nostocales	Chlorogloeopsidaceae	Chlorogloeopsis
WP_016872643.1	na	na	393	*Sigma70_r1_2*Sigma70_r2*Sigma70_r3*Sigma70_r4	A	A.1	SigA.1.2	GCF_000317285.1	RNA polymerase sigma factor RpoD	unplaced scaffold		NZ_AJLN01000084.1	50040	51221	-		RS0115765	1182	Chlorogloeopsis fritschii PCC 6912	Cyanobacteria	unclassified	Nostocales	Chlorogloeopsidaceae	Chlorogloeopsis
WP_016872734.1	na	na	392	*Sigma70_r1_2*Sigma70_r2*Sigma70_r3*Sigma70_r4	A	A.1	SigA.1.3	GCF_000317285.1	RpoD/SigA family RNA polymerase sigma factor	unplaced scaffold		NZ_AJLN01000082.1	13115	14293	-		RS0115290	1179	Chlorogloeopsis fritschii PCC 6912	Cyanobacteria	unclassified	Nostocales	Chlorogloeopsidaceae	Chlorogloeopsis
WP_016877312.1	na	na	416	*Sigma70_r1_2*Sigma70_r2*Sigma70_r3*Sigma70_r4	A	A.1	SigA.1.4	GCF_000317285.1	RNA polymerase sigma factor SigC	unplaced scaffold		NZ_AJLN01000051.1	137331	138581	+		RS0108150	1251	Chlorogloeopsis fritschii PCC 6912	Cyanobacteria	unclassified	Nostocales	Chlorogloeopsidaceae	Chlorogloeopsis
WP_016878995.1	na	na	327	*Sigma70_r1_2*Sigma70_r2*Sigma70_r3*Sigma70_r4	A	A.1	SigA.1.5	GCF_000317285.1	RNA polymerase sigma factor, RpoD/SigA family	unplaced scaffold		NZ_AJLN01000125.1	4861	5844	+		RS0129020	984	Chlorogloeopsis fritschii PCC 6912	Cyanobacteria	unclassified	Nostocales	Chlorogloeopsidaceae	Chlorogloeopsis
WP_016879207.1	na	na	328	*Sigma70_r1_2*Sigma70_r2*Sigma70_r3*Sigma70_r4	A	A.1	SigA.1.6	GCF_000317285.1	RpoD/SigA family RNA polymerase sigma factor	unplaced scaffold		NZ_AJLN01000017.1	47386	48372	-		RS0101280	987	Chlorogloeopsis fritschii PCC 6912	Cyanobacteria	unclassified	Nostocales	Chlorogloeopsidaceae	Chlorogloeopsis
WP_016876456.1	na	na	258	*Sigma70_r2*Sigma70_r3*Sigma70_r4	C	C.1	SigC.1.1	GCF_000317285.1	RNA polymerase sigma factor SigF	unplaced scaffold		NZ_AJLN01000077.1	30990	31766	-		RS0113980	777	Chlorogloeopsis fritschii PCC 6912	Cyanobacteria	unclassified	Nostocales	Chlorogloeopsidaceae	Chlorogloeopsis
WP_016873547.1	na	na	260	*Sigma70_r2*Sigma70_r4_2	F	F.1	SigF.1.1	GCF_000317285.1	RNA polymerase sigma factor SigF	unplaced scaffold		NZ_AJLN01000045.1	109607	110389	+		RS0104980	783	Chlorogloeopsis fritschii PCC 6912	Cyanobacteria	unclassified	Nostocales	Chlorogloeopsidaceae	Chlorogloeopsis
WP_016876132.1	na	na	291	*Sigma70_r2*Sigma70_r4_2	F	F.1	SigF.1.2	GCF_000317285.1	RNA polymerase sigma-70 factor	unplaced scaffold		NZ_AJLN01000153.1	63885	64760	-		RS0134390	876	Chlorogloeopsis fritschii PCC 6912	Cyanobacteria	unclassified	Nostocales	Chlorogloeopsidaceae	Chlorogloeopsis
WP_016878042.1	na	na	218	*Sigma70_r2*Sigma70_r4_2	F	F.1	SigF.1.3	GCF_000317285.1	sigma-70 family RNA polymerase sigma factor	unplaced scaffold		NZ_AJLN01000141.1	23234	23890	+		RS0131020	657	Chlorogloeopsis fritschii PCC 6912	Cyanobacteria	unclassified	Nostocales	Chlorogloeopsidaceae	Chlorogloeopsis
WP_016877859.1	na	na	397	*Sigma70_r4	J	J.1	SigJ.1.1	GCF_000317285.1	sigma-70 family RNA polymerase sigma factor	unplaced scaffold		NZ_AJLN01000134.1	160300	161493	-		RS0130070	1194	Chlorogloeopsis fritschii PCC 6912	Cyanobacteria	unclassified	Nostocales	Chlorogloeopsidaceae	Chlorogloeopsis
WP_015198645.1	na	na	389	*Sigma70_r1_2*Sigma70_r2*Sigma70_r3*Sigma70_r4	A	A.1	SigA.1.1	GCF_000317435.1	RNA polymerase sigma factor RpoD	chromosome		NC_019751.1	3633116	3634285	-		RS14945	1170	Calothrix sp. PCC 6303	Cyanobacteria	unclassified	Nostocales	Calotrichaceae	Calothrix
WP_015199056.1	na	na	442	*Sigma70_r1_2*Sigma70_r2*Sigma70_r3*Sigma70_r4	A	A.1	SigA.1.2	GCF_000317435.1	RNA polymerase sigma factor SigC	chromosome		NC_019751.1	4151278	4152606	-		RS17035	1329	Calothrix sp. PCC 6303	Cyanobacteria	unclassified	Nostocales	Calotrichaceae	Calothrix
WP_015199943.1	na	na	327	*Sigma70_r1_2*Sigma70_r2*Sigma70_r3*Sigma70_r4	A	A.1	SigA.1.3	GCF_000317435.1	RNA polymerase sigma factor, RpoD/SigA family	chromosome		NC_019751.1	5313547	5314530	+		RS21520	984	Calothrix sp. PCC 6303	Cyanobacteria	unclassified	Nostocales	Calotrichaceae	Calothrix
WP_015200175.1	na	na	318	*Sigma70_r1_2*Sigma70_r2*Sigma70_r3*Sigma70_r4	A	A.1	SigA.1.4	GCF_000317435.1	RNA polymerase sigma factor, RpoD/SigA family	chromosome		NC_019751.1	5614781	5615737	-		RS22710	957	Calothrix sp. PCC 6303	Cyanobacteria	unclassified	Nostocales	Calotrichaceae	Calothrix
WP_015200470.1	na	na	387	*Sigma70_r1_2*Sigma70_r2*Sigma70_r3*Sigma70_r4	A	A.1	SigA.1.5	GCF_000317435.1	RpoD/SigA family RNA polymerase sigma factor	chromosome		NC_019751.1	5978337	5979500	-		RS24225	1164	Calothrix sp. PCC 6303	Cyanobacteria	unclassified	Nostocales	Calotrichaceae	Calothrix
WP_015196541.1	na	na	258	*Sigma70_r2*Sigma70_r3*Sigma70_r4	C	C.1	SigC.1.1	GCF_000317435.1	RNA polymerase sigma factor SigF	chromosome		NC_019751.1	963763	964539	+		RS03985	777	Calothrix sp. PCC 6303	Cyanobacteria	unclassified	Nostocales	Calotrichaceae	Calothrix
WP_015196213.1	na	na	218	*Sigma70_r2*Sigma70_r4_2	F	F.1	SigF.1.1	GCF_000317435.1	sigma-70 family RNA polymerase sigma factor	chromosome		NC_019751.1	570714	571370	-		RS02335	657	Calothrix sp. PCC 6303	Cyanobacteria	unclassified	Nostocales	Calotrichaceae	Calothrix
WP_015199572.1	na	na	261	*Sigma70_r2*Sigma70_r4_2	F	F.1	SigF.1.2	GCF_000317435.1	RNA polymerase sigma factor SigF	chromosome		NC_019751.1	4812218	4813003	+		RS19600	786	Calothrix sp. PCC 6303	Cyanobacteria	unclassified	Nostocales	Calotrichaceae	Calothrix
WP_015199814.1	na	na	200	*Sigma70_r2*Sigma70_r4_2	F	F.1	SigF.1.3	GCF_000317435.1	sigma-70 family RNA polymerase sigma factor	chromosome		NC_019751.1	5147953	5148555	+		RS20865	603	Calothrix sp. PCC 6303	Cyanobacteria	unclassified	Nostocales	Calotrichaceae	Calothrix
WP_041740217.1	na	na	399	*Sigma70_r4	J	J.1	SigJ.1.1	GCF_000317435.1	sigma-70 family RNA polymerase sigma factor	chromosome		NC_019751.1	695265	696464	+		RS02885	1200	Calothrix sp. PCC 6303	Cyanobacteria	unclassified	Nostocales	Calotrichaceae	Calothrix
WP_015200256.1	na	na	552	*TPR_12*TPR_12*Sigma70_r4	J	J.2	SigJ.2.1	GCF_000317435.1	tetratricopeptide repeat protein	chromosome		NC_019751.1	5710671	5712329	-		RS28680	1659	Calothrix sp. PCC 6303	Cyanobacteria	unclassified	Nostocales	Calotrichaceae	Calothrix
WP_041740928.1	na	na	399	*Sigma70_r4_2	K	K.1	SigK.1.1	GCF_000317435.1	sigma-70 family RNA polymerase sigma factor	chromosome		NC_019751.1	6335747	6336946	+		RS25665	1200	Calothrix sp. PCC 6303	Cyanobacteria	unclassified	Nostocales	Calotrichaceae	Calothrix
WP_015196015.1	na	na	757	*Sigma70_r4_2*NB-ARC	K	K.3	SigK.3.1	GCF_000317435.1	AAA family ATPase	chromosome		NC_019751.1	304144	306417	+		RS01240	2274	Calothrix sp. PCC 6303	Cyanobacteria	unclassified	Nostocales	Calotrichaceae	Calothrix
WP_015174183.1	na	na	421	*Sigma70_r1_2*Sigma70_r2*Sigma70_r3*Sigma70_r4	A	A.1	SigA.1.1	GCF_000317475.1	RNA polymerase sigma factor SigC	chromosome		NC_019729.1	238548	239813	+		RS01070	1266	Oscillatoria nigro-viridis PCC 7112	Cyanobacteria	unclassified	Oscillatoriales	Oscillatoriaceae	Oscillatoria
WP_015174477.1	na	na	319	*Sigma70_r1_2*Sigma70_r2*Sigma70_r3*Sigma70_r4	A	A.1	SigA.1.2	GCF_000317475.1	RNA polymerase sigma factor, RpoD/SigA family	chromosome		NC_019729.1	642218	643177	-		RS02840	960	Oscillatoria nigro-viridis PCC 7112	Cyanobacteria	unclassified	Oscillatoriales	Oscillatoriaceae	Oscillatoria
WP_015179092.1	na	na	334	*Sigma70_r1_2*Sigma70_r2*Sigma70_r3*Sigma70_r4	A	A.1	SigA.1.3	GCF_000317475.1	RNA polymerase sigma factor, RpoD/SigA family	chromosome		NC_019729.1	6776514	6777518	+		RS28200	1005	Oscillatoria nigro-viridis PCC 7112	Cyanobacteria	unclassified	Oscillatoriales	Oscillatoriaceae	Oscillatoria
WP_015179167.1	na	na	388	*Sigma70_r1_2*Sigma70_r2*Sigma70_r3*Sigma70_r4	A	A.1	SigA.1.4	GCF_000317475.1	RNA polymerase sigma factor RpoD	chromosome		NC_019729.1	6896267	6897433	-		RS28595	1167	Oscillatoria nigro-viridis PCC 7112	Cyanobacteria	unclassified	Oscillatoriales	Oscillatoriaceae	Oscillatoria
WP_015178894.1	na	na	357	*Sigma70_r1_2*Sigma70_r3*Sigma70_r2*Sigma70_r3*Sigma70_r4	A	A.5	SigA.5.1	GCF_000317475.1	RNA polymerase sigma factor, RpoD/SigA family	chromosome		NC_019729.1	6503995	6505068	+		RS27185	1074	Oscillatoria nigro-viridis PCC 7112	Cyanobacteria	unclassified	Oscillatoriales	Oscillatoriaceae	Oscillatoria
WP_015175498.1	na	na	257	*Sigma70_r2*Sigma70_r3*Sigma70_r4_2	D	D.1	SigD.1.1	GCF_000317475.1	RNA polymerase sigma factor SigF	chromosome		NC_019729.1	1966841	1967614	-		RS08400	774	Oscillatoria nigro-viridis PCC 7112	Cyanobacteria	unclassified	Oscillatoriales	Oscillatoriaceae	Oscillatoria
WP_190274424.1	na	na	196	*Sigma70_r2*Sigma70_r4	E	E.1	SigE.1.1	GCF_000317475.1	sigma-70 family RNA polymerase sigma factor	chromosome		NC_019729.1	2934740	2935330	-		RS12455	591	Oscillatoria nigro-viridis PCC 7112	Cyanobacteria	unclassified	Oscillatoriales	Oscillatoriaceae	Oscillatoria
WP_015175746.1	na	na	299	*Sigma70_r2*Sigma70_r4_2	F	F.1	SigF.1.1	GCF_000317475.1	sigma-70 family RNA polymerase sigma factor	chromosome		NC_019729.1	2285789	2286688	+		RS09765	900	Oscillatoria nigro-viridis PCC 7112	Cyanobacteria	unclassified	Oscillatoriales	Oscillatoriaceae	Oscillatoria
WP_015177866.1	na	na	293	*Sigma70_r2*Sigma70_r4_2	F	F.1	SigF.1.2	GCF_000317475.1	RNA polymerase sigma-70 factor	chromosome		NC_019729.1	5118984	5119865	+		RS21435	882	Oscillatoria nigro-viridis PCC 7112	Cyanobacteria	unclassified	Oscillatoriales	Oscillatoriaceae	Oscillatoria
WP_015179498.1	na	na	396	*Sigma70_r2*Sigma70_r4_2	F	F.1	SigF.1.3	GCF_000317475.1	sigma-70 family RNA polymerase sigma factor	chromosome		NC_019729.1	7310885	7312075	-		RS36460	1191	Oscillatoria nigro-viridis PCC 7112	Cyanobacteria	unclassified	Oscillatoriales	Oscillatoriaceae	Oscillatoria
WP_041622468.1	na	na	219	*Sigma70_r2*Sigma70_r4_2	F	F.1	SigF.1.4	GCF_000317475.1	sigma-70 family RNA polymerase sigma factor	chromosome		NC_019729.1	2365709	2366368	-		RS10100	660	Oscillatoria nigro-viridis PCC 7112	Cyanobacteria	unclassified	Oscillatoriales	Oscillatoriaceae	Oscillatoria
WP_041623437.1	na	na	189	*Sigma70_r2*Sigma70_r4_2	F	F.1	SigF.1.5	GCF_000317475.1	sigma-70 family RNA polymerase sigma factor	chromosome		NC_019729.1	5952558	5953127	-		RS24810	570	Oscillatoria nigro-viridis PCC 7112	Cyanobacteria	unclassified	Oscillatoriales	Oscillatoriaceae	Oscillatoria
WP_015174421.1	na	na	414	*Sigma70_r2*Sigma70_r4_2*DUF6596	F	F.3	SigF.3.1	GCF_000317475.1	RNA polymerase sigma factor	chromosome		NC_019729.1	555250	556494	+		RS02475	1245	Oscillatoria nigro-viridis PCC 7112	Cyanobacteria	unclassified	Oscillatoriales	Oscillatoriaceae	Oscillatoria
WP_015203707.1	na	na	422	*Sigma70_r1_2*Sigma70_r2*Sigma70_r3*Sigma70_r4	A	A.1	SigA.1.1	GCF_000317495.1	RNA polymerase sigma factor SigC	chromosome		NC_019753.1	3068401	3069669	-		RS13430	1269	Crinalium epipsammum PCC 9333	Cyanobacteria	unclassified	Oscillatoriales	Gomontiellaceae	Crinalium
WP_015204630.1	na	na	318	*Sigma70_r1_2*Sigma70_r2*Sigma70_r3*Sigma70_r4	A	A.1	SigA.1.2	GCF_000317495.1	RNA polymerase sigma factor, RpoD/SigA family	chromosome		NC_019753.1	4178779	4179735	+		RS18145	957	Crinalium epipsammum PCC 9333	Cyanobacteria	unclassified	Oscillatoriales	Gomontiellaceae	Crinalium
WP_015204726.1	na	na	383	*Sigma70_r1_2*Sigma70_r2*Sigma70_r3*Sigma70_r4	A	A.1	SigA.1.3	GCF_000317495.1	RNA polymerase sigma factor RpoD	chromosome		NC_019753.1	4302642	4303793	-		RS18650	1152	Crinalium epipsammum PCC 9333	Cyanobacteria	unclassified	Oscillatoriales	Gomontiellaceae	Crinalium
WP_015204801.1	na	na	327	*Sigma70_r1_2*Sigma70_r2*Sigma70_r3*Sigma70_r4	A	A.1	SigA.1.4	GCF_000317495.1	RNA polymerase sigma factor, RpoD/SigA family	chromosome		NC_019753.1	4395680	4396663	-		RS19035	984	Crinalium epipsammum PCC 9333	Cyanobacteria	unclassified	Oscillatoriales	Gomontiellaceae	Crinalium
WP_232229423.1	na	na	304	*Sigma70_r1_2*Sigma70_r3*Sigma70_r2*Sigma70_r3*Sigma70_r4	A	A.5	SigA.5.1	GCF_000317495.1	RNA polymerase sigma factor, RpoD/SigA family	chromosome		NC_019753.1	2554296	2555210	-		RS10945	915	Crinalium epipsammum PCC 9333	Cyanobacteria	unclassified	Oscillatoriales	Gomontiellaceae	Crinalium
WP_015204172.1	na	na	258	*Sigma70_r2*Sigma70_r3*Sigma70_r4	C	C.1	SigC.1.1	GCF_000317495.1	RNA polymerase sigma factor SigF	chromosome		NC_019753.1	3627431	3628207	+		RS15800	777	Crinalium epipsammum PCC 9333	Cyanobacteria	unclassified	Oscillatoriales	Gomontiellaceae	Crinalium
WP_015204371.1	na	na	261	*Sigma70_r2*Sigma70_r3*Sigma70_r4_2	D	D.1	SigD.1.1	GCF_000317495.1	RNA polymerase sigma factor SigF	chromosome		NC_019753.1	3852747	3853532	-		RS16810	786	Crinalium epipsammum PCC 9333	Cyanobacteria	unclassified	Oscillatoriales	Gomontiellaceae	Crinalium
WP_041226772.1	na	na	195	*Sigma70_r2*Sigma70_r4	E	E.1	SigE.1.1	GCF_000317495.1	sigma-70 family RNA polymerase sigma factor	chromosome		NC_019753.1	3967832	3968419	-		RS17305	588	Crinalium epipsammum PCC 9333	Cyanobacteria	unclassified	Oscillatoriales	Gomontiellaceae	Crinalium
WP_015202618.1	na	na	222	*Sigma70_r2*Sigma70_r4_2	F	F.1	SigF.1.1	GCF_000317495.1	sigma-70 family RNA polymerase sigma factor	chromosome		NC_019753.1	1842442	1843110	+		RS07780	669	Crinalium epipsammum PCC 9333	Cyanobacteria	unclassified	Oscillatoriales	Gomontiellaceae	Crinalium
WP_015204183.1	na	na	217	*Sigma70_r2*Sigma70_r4_2	F	F.1	SigF.1.2	GCF_000317495.1	sigma-70 family RNA polymerase sigma factor	chromosome		NC_019753.1	3639365	3640018	+		RS15860	654	Crinalium epipsammum PCC 9333	Cyanobacteria	unclassified	Oscillatoriales	Gomontiellaceae	Crinalium
WP_015205340.1	na	na	397	*Sigma70_r4	J	J.1	SigJ.1.1	GCF_000317495.1	sigma-70 family RNA polymerase sigma factor	chromosome		NC_019753.1	5040152	5041345	+		RS21905	1194	Crinalium epipsammum PCC 9333	Cyanobacteria	unclassified	Oscillatoriales	Gomontiellaceae	Crinalium
WP_015180444.1	na	na	327	*Sigma70_r1_2*Sigma70_r2*Sigma70_r3*Sigma70_r4	A	A.1	SigA.1.1	GCF_000317515.1	RNA polymerase sigma factor, RpoD/SigA family	chromosome		NC_019738.1	406583	407566	+		RS01705	984	Allocoleopsis franciscana PCC 7113	Cyanobacteria	unclassified	Oscillatoriales	Microcoleaceae	Microcoleus
WP_015183361.1	na	na	417	*Sigma70_r1_2*Sigma70_r2*Sigma70_r3*Sigma70_r4	A	A.1	SigA.1.2	GCF_000317515.1	RNA polymerase sigma factor SigC	chromosome		NC_019738.1	4026730	4027983	+		RS16800	1254	Allocoleopsis franciscana PCC 7113	Cyanobacteria	unclassified	Oscillatoriales	Microcoleaceae	Microcoleus
WP_015183871.1	na	na	373	*Sigma70_r1_2*Sigma70_r2*Sigma70_r3*Sigma70_r4	A	A.1	SigA.1.3	GCF_000317515.1	RNA polymerase sigma factor RpoD	chromosome		NC_019738.1	4691088	4692209	+		RS19410	1122	Allocoleopsis franciscana PCC 7113	Cyanobacteria	unclassified	Oscillatoriales	Microcoleaceae	Microcoleus
WP_015185971.1	na	na	319	*Sigma70_r1_2*Sigma70_r2*Sigma70_r3*Sigma70_r4	A	A.1	SigA.1.4	GCF_000317515.1	RNA polymerase sigma factor, RpoD/SigA family	chromosome		NC_019738.1	7312649	7313608	+		RS30095	960	Allocoleopsis franciscana PCC 7113	Cyanobacteria	unclassified	Oscillatoriales	Microcoleaceae	Microcoleus
WP_015181223.1	na	na	377	*Sigma70_r1_2*Sigma70_r3*Sigma70_r2*Sigma70_r3*Sigma70_r4	A	A.5	SigA.5.1	GCF_000317515.1	RNA polymerase sigma factor, RpoD/SigA family	chromosome		NC_019738.1	1347279	1348412	+		RS05680	1134	Allocoleopsis franciscana PCC 7113	Cyanobacteria	unclassified	Oscillatoriales	Microcoleaceae	Microcoleus
WP_015180189.1	na	na	258	*Sigma70_r2*Sigma70_r3*Sigma70_r4	C	C.1	SigC.1.1	GCF_000317515.1	RNA polymerase sigma factor SigF	chromosome		NC_019738.1	89508	90284	-		RS00410	777	Allocoleopsis franciscana PCC 7113	Cyanobacteria	unclassified	Oscillatoriales	Microcoleaceae	Microcoleus
WP_015180825.1	na	na	260	*Sigma70_r2*Sigma70_r3*Sigma70_r4_2	D	D.1	SigD.1.1	GCF_000317515.1	RNA polymerase sigma factor SigF	chromosome		NC_019738.1	858611	859393	-		RS03625	783	Allocoleopsis franciscana PCC 7113	Cyanobacteria	unclassified	Oscillatoriales	Microcoleaceae	Microcoleus
WP_015181833.1	na	na	214	*Sigma70_r2*Sigma70_r4_2	F	F.1	SigF.1.1	GCF_000317515.1	sigma-70 family RNA polymerase sigma factor	chromosome		NC_019738.1	2125972	2126616	-		RS08855	645	Allocoleopsis franciscana PCC 7113	Cyanobacteria	unclassified	Oscillatoriales	Microcoleaceae	Microcoleus
WP_015184182.1	na	na	226	*Sigma70_r2*Sigma70_r4_2	F	F.1	SigF.1.2	GCF_000317515.1	sigma-70 family RNA polymerase sigma factor	chromosome		NC_019738.1	5110152	5110832	-		RS20940	681	Allocoleopsis franciscana PCC 7113	Cyanobacteria	unclassified	Oscillatoriales	Microcoleaceae	Microcoleus
WP_015184263.1	na	na	203	*Sigma70_r2*Sigma70_r4_2	F	F.1	SigF.1.3	GCF_000317515.1	sigma-70 family RNA polymerase sigma factor	chromosome		NC_019738.1	5199520	5200131	+		RS21350	612	Allocoleopsis franciscana PCC 7113	Cyanobacteria	unclassified	Oscillatoriales	Microcoleaceae	Microcoleus
WP_041780070.1	na	na	417	*Sigma70_r2*Sigma70_r4_2*DUF6596	F	F.3	SigF.3.1	GCF_000317515.1	RNA polymerase sigma factor	chromosome		NC_019738.1	3556411	3557664	-		RS14860	1254	Allocoleopsis franciscana PCC 7113	Cyanobacteria	unclassified	Oscillatoriales	Microcoleaceae	Microcoleus
WP_015206419.1	na	na	327	*Sigma70_r1_2*Sigma70_r2*Sigma70_r3*Sigma70_r4	A	A.1	SigA.1.1	GCF_000317535.1	RNA polymerase sigma factor, RpoD/SigA family	chromosome		NC_019757.1	960484	961467	+		RS03980	984	Cylindrospermum stagnale PCC 7417	Cyanobacteria	unclassified	Nostocales	Nostocaceae	Cylindrospermum
WP_015208835.1	na	na	390	*Sigma70_r1_2*Sigma70_r2*Sigma70_r3*Sigma70_r4	A	A.1	SigA.1.2	GCF_000317535.1	RNA polymerase sigma factor RpoD	chromosome		NC_019757.1	3915275	3916447	-		RS16335	1173	Cylindrospermum stagnale PCC 7417	Cyanobacteria	unclassified	Nostocales	Nostocaceae	Cylindrospermum
WP_015208850.1	na	na	412	*Sigma70_r1_2*Sigma70_r2*Sigma70_r3*Sigma70_r4	A	A.1	SigA.1.3	GCF_000317535.1	RNA polymerase sigma factor SigC	chromosome		NC_019757.1	3939323	3940561	-		RS16415	1239	Cylindrospermum stagnale PCC 7417	Cyanobacteria	unclassified	Nostocales	Nostocaceae	Cylindrospermum
WP_041233085.1	na	na	389	*Sigma70_r1_2*Sigma70_r2*Sigma70_r3*Sigma70_r4	A	A.1	SigA.1.4	GCF_000317535.1	RpoD/SigA family RNA polymerase sigma factor	chromosome		NC_019757.1	3102086	3103255	-		RS12535	1170	Cylindrospermum stagnale PCC 7417	Cyanobacteria	unclassified	Nostocales	Nostocaceae	Cylindrospermum
WP_041233864.1	na	na	318	*Sigma70_r1_2*Sigma70_r2*Sigma70_r3*Sigma70_r4	A	A.1	SigA.1.5	GCF_000317535.1	RNA polymerase sigma factor, RpoD/SigA family	chromosome		NC_019757.1	5782043	5782999	-		RS24195	957	Cylindrospermum stagnale PCC 7417	Cyanobacteria	unclassified	Nostocales	Nostocaceae	Cylindrospermum
WP_015209603.1	na	na	258	*Sigma70_r2*Sigma70_r3*Sigma70_r4	C	C.1	SigC.1.1	GCF_000317535.1	RNA polymerase sigma factor SigF	chromosome		NC_019757.1	4832719	4833495	+		RS20255	777	Cylindrospermum stagnale PCC 7417	Cyanobacteria	unclassified	Nostocales	Nostocaceae	Cylindrospermum
WP_015207700.1	na	na	261	*Sigma70_r2*Sigma70_r3*Sigma70_r4_2	D	D.1	SigD.1.1	GCF_000317535.1	RNA polymerase sigma factor SigF	chromosome		NC_019757.1	2597423	2598208	+		RS10505	786	Cylindrospermum stagnale PCC 7417	Cyanobacteria	unclassified	Nostocales	Nostocaceae	Cylindrospermum
WP_015206069.1	na	na	195	*Sigma70_r2*Sigma70_r4_2	F	F.1	SigF.1.1	GCF_000317535.1	sigma-70 family RNA polymerase sigma factor	chromosome		NC_019757.1	500686	501273	-		RS02210	588	Cylindrospermum stagnale PCC 7417	Cyanobacteria	unclassified	Nostocales	Nostocaceae	Cylindrospermum
WP_015206640.1	na	na	218	*Sigma70_r2*Sigma70_r4_2	F	F.1	SigF.1.2	GCF_000317535.1	sigma-70 family RNA polymerase sigma factor	chromosome		NC_019757.1	1232416	1233072	+		RS05095	657	Cylindrospermum stagnale PCC 7417	Cyanobacteria	unclassified	Nostocales	Nostocaceae	Cylindrospermum
WP_015209838.1	na	na	215	*Sigma70_r2	H	H.1	SigH.1.1	GCF_000317535.1	sigma-70 family RNA polymerase sigma factor	chromosome		NC_019757.1	5130030	5130677	+		RS21435	648	Cylindrospermum stagnale PCC 7417	Cyanobacteria	unclassified	Nostocales	Nostocaceae	Cylindrospermum
WP_015206348.1	na	na	410	*Sigma70_r4	J	J.1	SigJ.1.1	GCF_000317535.1	sigma-70 family RNA polymerase sigma factor	chromosome		NC_019757.1	867512	868744	-		RS03635	1233	Cylindrospermum stagnale PCC 7417	Cyanobacteria	unclassified	Nostocales	Nostocaceae	Cylindrospermum
WP_015207380.1	na	na	390	*Sigma70_r4	J	J.1	SigJ.1.2	GCF_000317535.1	sigma-70 family RNA polymerase sigma factor	chromosome		NC_019757.1	2180437	2181609	+		RS08905	1173	Cylindrospermum stagnale PCC 7417	Cyanobacteria	unclassified	Nostocales	Nostocaceae	Cylindrospermum
WP_015188758.1	na	na	413	*Sigma70_r1_2*Sigma70_r2*Sigma70_r3*Sigma70_r4	A	A.1	SigA.1.1	GCF_000317555.1	RNA polymerase sigma factor SigC	chromosome		NC_019745.1	2679272	2680513	+		RS11725	1242	Gloeocapsa sp. PCC 7428	Cyanobacteria	unclassified	Chroococcales	Chroococcaceae	Gloeocapsa
WP_015188894.1	na	na	390	*Sigma70_r1_2*Sigma70_r2*Sigma70_r3*Sigma70_r4	A	A.1	SigA.1.2	GCF_000317555.1	RNA polymerase sigma factor RpoD	chromosome		NC_019745.1	2825121	2826293	+		RS12385	1173	Gloeocapsa sp. PCC 7428	Cyanobacteria	unclassified	Chroococcales	Chroococcaceae	Gloeocapsa
WP_015190882.1	na	na	328	*Sigma70_r1_2*Sigma70_r2*Sigma70_r3*Sigma70_r4	A	A.1	SigA.1.3	GCF_000317555.1	RNA polymerase sigma factor, RpoD/SigA family	chromosome		NC_019745.1	5093828	5094814	+		RS22450	987	Gloeocapsa sp. PCC 7428	Cyanobacteria	unclassified	Chroococcales	Chroococcaceae	Gloeocapsa
WP_015190953.1	na	na	318	*Sigma70_r1_2*Sigma70_r2*Sigma70_r3*Sigma70_r4	A	A.1	SigA.1.4	GCF_000317555.1	RNA polymerase sigma factor, RpoD/SigA family	chromosome		NC_019745.1	5182846	5183802	-		RS22810	957	Gloeocapsa sp. PCC 7428	Cyanobacteria	unclassified	Chroococcales	Chroococcaceae	Gloeocapsa
WP_231295595.1	na	na	304	*Sigma70_r1_2*Sigma70_r2*Sigma70_r3*Sigma70_r4	A	A.1	SigA.1.5	GCF_000317555.1	RNA polymerase sigma factor, RpoD/SigA family	chromosome		NC_019745.1	752363	753277	+		RS03345	915	Gloeocapsa sp. PCC 7428	Cyanobacteria	unclassified	Chroococcales	Chroococcaceae	Gloeocapsa
WP_015187374.1	na	na	261	*Sigma70_r2*Sigma70_r3*Sigma70_r4	C	C.1	SigC.1.1	GCF_000317555.1	RNA polymerase sigma factor SigF	chromosome		NC_019745.1	1017498	1018283	+		RS04500	786	Gloeocapsa sp. PCC 7428	Cyanobacteria	unclassified	Chroococcales	Chroococcaceae	Gloeocapsa
WP_015186745.1	na	na	194	*Sigma70_r2*Sigma70_r4	E	E.1	SigE.1.1	GCF_000317555.1	sigma-70 family RNA polymerase sigma factor	chromosome		NC_019745.1	287905	288489	+		RS01285	585	Gloeocapsa sp. PCC 7428	Cyanobacteria	unclassified	Chroococcales	Chroococcaceae	Gloeocapsa
WP_015186807.1	na	na	261	*Sigma70_r2*Sigma70_r4_2	F	F.1	SigF.1.1	GCF_000317555.1	RNA polymerase sigma factor SigF	chromosome		NC_019745.1	363603	364388	-		RS01615	786	Gloeocapsa sp. PCC 7428	Cyanobacteria	unclassified	Chroococcales	Chroococcaceae	Gloeocapsa
WP_041918558.1	na	na	218	*Sigma70_r2*Sigma70_r4_2	F	F.1	SigF.1.2	GCF_000317555.1	sigma-70 family RNA polymerase sigma factor	chromosome		NC_019745.1	1880137	1880793	-		RS08245	657	Gloeocapsa sp. PCC 7428	Cyanobacteria	unclassified	Chroococcales	Chroococcaceae	Gloeocapsa
WP_015328571.1	na	na	293	*Sigma70_r2*Sigma70_r4_2	F	F.1	SigF.1.3	GCF_000317555.1	RNA polymerase sigma-70 factor	plasmid	pGLO7428.02	NC_020051.1	78172	79053	-		RS24935	882	Gloeocapsa sp. PCC 7428	Cyanobacteria	unclassified	Chroococcales	Chroococcaceae	Gloeocapsa
WP_015190512.1	na	na	411	*Sigma70_r4	J	J.1	SigJ.1.1	GCF_000317555.1	sigma-70 family RNA polymerase sigma factor	chromosome		NC_019745.1	4676154	4677389	+		RS20560	1236	Gloeocapsa sp. PCC 7428	Cyanobacteria	unclassified	Chroococcales	Chroococcaceae	Gloeocapsa
WP_015191376.1	na	na	327	*Sigma70_r1_2*Sigma70_r2*Sigma70_r3*Sigma70_r4	A	A.1	SigA.1.1	GCF_000317575.1	RNA polymerase sigma factor, RpoD/SigA family	chromosome		NC_019748.1	91193	92176	+		RS00390	984	Stanieria cyanosphaera PCC 7437	Cyanobacteria	unclassified	Pleurocapsales	Dermocarpellaceae	Stanieria
WP_015191629.1	na	na	368	*Sigma70_r1_2*Sigma70_r2*Sigma70_r3*Sigma70_r4	A	A.1	SigA.1.2	GCF_000317575.1	RNA polymerase sigma factor, RpoD/SigA family	chromosome		NC_019748.1	384165	385271	+		RS01645	1107	Stanieria cyanosphaera PCC 7437	Cyanobacteria	unclassified	Pleurocapsales	Dermocarpellaceae	Stanieria
WP_015194125.1	na	na	318	*Sigma70_r1_2*Sigma70_r2*Sigma70_r3*Sigma70_r4	A	A.1	SigA.1.3	GCF_000317575.1	RNA polymerase sigma factor, RpoD/SigA family	chromosome		NC_019748.1	3348342	3349298	-		RS14410	957	Stanieria cyanosphaera PCC 7437	Cyanobacteria	unclassified	Pleurocapsales	Dermocarpellaceae	Stanieria
WP_015194127.1	na	na	291	*Sigma70_r1_2*Sigma70_r2*Sigma70_r3*Sigma70_r4	A	A.1	SigA.1.4	GCF_000317575.1	sigma-70 family RNA polymerase sigma factor	chromosome		NC_019748.1	3350525	3351400	-		RS14420	876	Stanieria cyanosphaera PCC 7437	Cyanobacteria	unclassified	Pleurocapsales	Dermocarpellaceae	Stanieria
WP_015194827.1	na	na	416	*Sigma70_r1_2*Sigma70_r2*Sigma70_r3*Sigma70_r4	A	A.1	SigA.1.5	GCF_000317575.1	RNA polymerase sigma factor SigC	chromosome		NC_019748.1	4144777	4146027	+		RS18040	1251	Stanieria cyanosphaera PCC 7437	Cyanobacteria	unclassified	Pleurocapsales	Dermocarpellaceae	Stanieria
WP_015195117.1	na	na	372	*Sigma70_r1_2*Sigma70_r2*Sigma70_r3*Sigma70_r4	A	A.1	SigA.1.6	GCF_000317575.1	RNA polymerase sigma factor RpoD	chromosome		NC_019748.1	4475813	4476931	+		RS19555	1119	Stanieria cyanosphaera PCC 7437	Cyanobacteria	unclassified	Pleurocapsales	Dermocarpellaceae	Stanieria
WP_015192866.1	na	na	259	*Sigma70_r2*Sigma70_r3*Sigma70_r4_2	D	D.1	SigD.1.1	GCF_000317575.1	RNA polymerase sigma factor SigF	chromosome		NC_019748.1	1826189	1826968	-		RS07955	780	Stanieria cyanosphaera PCC 7437	Cyanobacteria	unclassified	Pleurocapsales	Dermocarpellaceae	Stanieria
WP_041620089.1	na	na	255	*Sigma70_r2*Sigma70_r3*Sigma70_r4_2	D	D.1	SigD.1.2	GCF_000317575.1	RNA polymerase sigma factor SigF	chromosome		NC_019748.1	3720728	3721495	+		RS16150	768	Stanieria cyanosphaera PCC 7437	Cyanobacteria	unclassified	Pleurocapsales	Dermocarpellaceae	Stanieria
WP_015194985.1	na	na	205	*Sigma70_r2*Sigma70_r4_2	F	F.1	SigF.1.1	GCF_000317575.1	sigma-70 family RNA polymerase sigma factor	chromosome		NC_019748.1	4340389	4341006	+		RS18880	618	Stanieria cyanosphaera PCC 7437	Cyanobacteria	unclassified	Pleurocapsales	Dermocarpellaceae	Stanieria
WP_015195043.1	na	na	218	*Sigma70_r2*Sigma70_r4_2	F	F.1	SigF.1.2	GCF_000317575.1	sigma-70 family RNA polymerase sigma factor	chromosome		NC_019748.1	4402820	4403476	+		RS19190	657	Stanieria cyanosphaera PCC 7437	Cyanobacteria	unclassified	Pleurocapsales	Dermocarpellaceae	Stanieria
WP_015193313.1	na	na	397	*Sigma70_r4_2	K	K.1	SigK.1.1	GCF_000317575.1	sigma-70 family RNA polymerase sigma factor	chromosome		NC_019748.1	2348437	2349630	+		RS10250	1194	Stanieria cyanosphaera PCC 7437	Cyanobacteria	unclassified	Pleurocapsales	Dermocarpellaceae	Stanieria
WP_150109160.1	na	na	30	*Sigma70_r4_2	K	K.1	SigK.1.2	GCF_000317575.1	hypothetical protein	chromosome		NC_019748.1	3757427	3757519	+		RS26235	93	Stanieria cyanosphaera PCC 7437	Cyanobacteria	unclassified	Pleurocapsales	Dermocarpellaceae	Stanieria
WP_015195607.1	na	na	223	*Response_reg*Sigma70_ECF	L	L.2	SigL.2.1	GCF_000317575.1	response regulator transcription factor	chromosome		NC_019748.1	5037678	5038349	-		RS22080	672	Stanieria cyanosphaera PCC 7437	Cyanobacteria	unclassified	Pleurocapsales	Dermocarpellaceae	Stanieria
WP_015228677.1	na	na	388	*Sigma70_r1_2*Sigma70_r2*Sigma70_r3*Sigma70_r4	A	A.1	SigA.1.1	GCF_000317615.1	RNA polymerase sigma factor RpoD	chromosome		NC_019780.1	935096	936262	-		RS04795	1167	Dactylococcopsis salina PCC 8305	Cyanobacteria	unclassified	Synechococcales	Synechococcaceae	Dactylococcopsis
WP_015229474.1	na	na	375	*Sigma70_r1_2*Sigma70_r2*Sigma70_r3*Sigma70_r4	A	A.1	SigA.1.2	GCF_000317615.1	RNA polymerase sigma factor, RpoD/SigA family	chromosome		NC_019780.1	1847975	1849102	+		RS09120	1128	Dactylococcopsis salina PCC 8305	Cyanobacteria	unclassified	Synechococcales	Synechococcaceae	Dactylococcopsis
WP_015229906.1	na	na	328	*Sigma70_r1_2*Sigma70_r2*Sigma70_r3*Sigma70_r4	A	A.1	SigA.1.3	GCF_000317615.1	RNA polymerase sigma factor, RpoD/SigA family	chromosome		NC_019780.1	2336135	2337121	-		RS11435	987	Dactylococcopsis salina PCC 8305	Cyanobacteria	unclassified	Synechococcales	Synechococcaceae	Dactylococcopsis
WP_015228671.1	na	na	255	*Sigma70_r2*Sigma70_r3*Sigma70_r4	C	C.1	SigC.1.1	GCF_000317615.1	RNA polymerase sigma factor SigF	chromosome		NC_019780.1	929407	930174	-		RS04765	768	Dactylococcopsis salina PCC 8305	Cyanobacteria	unclassified	Synechococcales	Synechococcaceae	Dactylococcopsis
WP_198007592.1	na	na	227	*Sigma70_r2*Sigma70_r4_2	F	F.1	SigF.1.1	GCF_000317615.1	sigma-70 family RNA polymerase sigma factor	chromosome		NC_019780.1	3430371	3431054	+		RS16360	684	Dactylococcopsis salina PCC 8305	Cyanobacteria	unclassified	Synechococcales	Synechococcaceae	Dactylococcopsis
WP_232225321.1	na	na	172	*Sigma70_r2*Sigma70_r4_2	F	F.1	SigF.1.2	GCF_000317615.1	sigma-70 family RNA polymerase sigma factor	chromosome		NC_019780.1	2634	3152	+		RS00195	519	Dactylococcopsis salina PCC 8305	Cyanobacteria	unclassified	Synechococcales	Synechococcaceae	Dactylococcopsis
WP_015224327.1	na	na	328	*Sigma70_r1_2*Sigma70_r2*Sigma70_r3*Sigma70_r4	A	A.1	SigA.1.1	GCF_000317635.1	RNA polymerase sigma factor, RpoD/SigA family	chromosome		NC_019779.1	242753	243739	-		RS01085	987	Halothece sp. PCC 7418	Cyanobacteria	unclassified	Chroococcales	Aphanothecaceae	Halothece
WP_015227673.1	na	na	394	*Sigma70_r1_2*Sigma70_r2*Sigma70_r3*Sigma70_r4	A	A.1	SigA.1.2	GCF_000317635.1	RNA polymerase sigma factor RpoD	chromosome		NC_019779.1	3994959	3996143	+		RS18285	1185	Halothece sp. PCC 7418	Cyanobacteria	unclassified	Chroococcales	Aphanothecaceae	Halothece
WP_041596723.1	na	na	369	*Sigma70_r1_2*Sigma70_r2*Sigma70_r3*Sigma70_r4	A	A.1	SigA.1.3	GCF_000317635.1	RNA polymerase sigma factor, RpoD/SigA family	chromosome		NC_019779.1	3304496	3305605	+		RS15050	1110	Halothece sp. PCC 7418	Cyanobacteria	unclassified	Chroococcales	Aphanothecaceae	Halothece
WP_015225074.1	na	na	255	*Sigma70_r2*Sigma70_r3*Sigma70_r4	C	C.1	SigC.1.1	GCF_000317635.1	RNA polymerase sigma factor SigF	chromosome		NC_019779.1	1073936	1074703	+		RS04950	768	Halothece sp. PCC 7418	Cyanobacteria	unclassified	Chroococcales	Aphanothecaceae	Halothece
WP_015225461.1	na	na	185	*Sigma70_r2*Sigma70_r4_2	F	F.1	SigF.1.1	GCF_000317635.1	sigma-70 family RNA polymerase sigma factor	chromosome		NC_019779.1	1511773	1512330	-		RS06885	558	Halothece sp. PCC 7418	Cyanobacteria	unclassified	Chroococcales	Aphanothecaceae	Halothece
WP_015225600.1	na	na	220	*Sigma70_r2*Sigma70_r4_2	F	F.1	SigF.1.2	GCF_000317635.1	sigma-70 family RNA polymerase sigma factor	chromosome		NC_019779.1	1684248	1684910	+		RS07630	663	Halothece sp. PCC 7418	Cyanobacteria	unclassified	Chroococcales	Aphanothecaceae	Halothece
WP_015218367.1	na	na	363	*Sigma70_r1_2*Sigma70_r2*Sigma70_r3*Sigma70_r4	A	A.1	SigA.1.1	GCF_000317675.1	RNA polymerase sigma factor, RpoD/SigA family	chromosome		NC_019776.1	631176	632267	-		RS02520	1092	Cyanobacterium aponinum PCC 10605	Cyanobacteria	unclassified	Chroococcales	Geminocystaceae	Cyanobacterium
WP_015220109.1	na	na	318	*Sigma70_r1_2*Sigma70_r2*Sigma70_r3*Sigma70_r4	A	A.1	SigA.1.2	GCF_000317675.1	RNA polymerase sigma factor, RpoD/SigA family	chromosome		NC_019776.1	2739669	2740625	-		RS11475	957	Cyanobacterium aponinum PCC 10605	Cyanobacteria	unclassified	Chroococcales	Geminocystaceae	Cyanobacterium
WP_015220269.1	na	na	332	*Sigma70_r1_2*Sigma70_r2*Sigma70_r3*Sigma70_r4	A	A.1	SigA.1.3	GCF_000317675.1	RNA polymerase sigma factor, RpoD/SigA family	chromosome		NC_019776.1	2924924	2925922	+		RS12265	999	Cyanobacterium aponinum PCC 10605	Cyanobacteria	unclassified	Chroococcales	Geminocystaceae	Cyanobacterium
WP_015221142.1	na	na	386	*Sigma70_r1_2*Sigma70_r2*Sigma70_r3*Sigma70_r4	A	A.1	SigA.1.4	GCF_000317675.1	RNA polymerase sigma factor RpoD	chromosome		NC_019776.1	3996806	3997966	-		RS16795	1161	Cyanobacterium aponinum PCC 10605	Cyanobacteria	unclassified	Chroococcales	Geminocystaceae	Cyanobacterium
WP_150108982.1	na	na	353	*Sigma70_r1_2*Sigma70_r2*Sigma70_r3*Sigma70_r4	A	A.1	SigA.1.5	GCF_000317675.1	RNA polymerase sigma factor, RpoD/SigA family	chromosome		NC_019776.1	912781	913842	+		RS03740	1062	Cyanobacterium aponinum PCC 10605	Cyanobacteria	unclassified	Chroococcales	Geminocystaceae	Cyanobacterium
WP_015220265.1	na	na	258	*Sigma70_r2*Sigma70_r3*Sigma70_r4	C	C.1	SigC.1.1	GCF_000317675.1	RNA polymerase sigma factor SigF	chromosome		NC_019776.1	2919693	2920469	-		RS12245	777	Cyanobacterium aponinum PCC 10605	Cyanobacteria	unclassified	Chroococcales	Geminocystaceae	Cyanobacterium
WP_015218462.1	na	na	220	*Sigma70_r2*Sigma70_r4_2	F	F.1	SigF.1.1	GCF_000317675.1	sigma-70 family RNA polymerase sigma factor	chromosome		NC_019776.1	727962	728624	-		RS02995	663	Cyanobacterium aponinum PCC 10605	Cyanobacteria	unclassified	Chroococcales	Geminocystaceae	Cyanobacterium
WP_015218641.1	na	na	197	*Sigma70_r2*Sigma70_r4_2	F	F.1	SigF.1.2	GCF_000317675.1	sigma-70 family RNA polymerase sigma factor	chromosome		NC_019776.1	942962	943555	+		RS03895	594	Cyanobacterium aponinum PCC 10605	Cyanobacteria	unclassified	Chroococcales	Geminocystaceae	Cyanobacterium
WP_015212692.1	na	na	377	*Sigma70_r1_2*Sigma70_r2*Sigma70_r3*Sigma70_r4	A	A.1	SigA.1.1	GCF_000317695.1	RpoD/SigA family RNA polymerase sigma factor	chromosome		NC_019771.1	537165	538298	+		RS02160	1134	Anabaena cylindrica PCC 7122 GCF1	Cyanobacteria	unclassified	Nostocales	Nostocaceae	Anabaena
WP_015212705.1	na	na	327	*Sigma70_r1_2*Sigma70_r2*Sigma70_r3*Sigma70_r4	A	A.1	SigA.1.2	GCF_000317695.1	RNA polymerase sigma factor, RpoD/SigA family	chromosome		NC_019771.1	559891	560874	+		RS02225	984	Anabaena cylindrica PCC 7122 GCF1	Cyanobacteria	unclassified	Nostocales	Nostocaceae	Anabaena
WP_015214763.1	na	na	318	*Sigma70_r1_2*Sigma70_r2*Sigma70_r3*Sigma70_r4	A	A.1	SigA.1.3	GCF_000317695.1	RNA polymerase sigma factor, RpoD/SigA family	chromosome		NC_019771.1	3067369	3068325	+		RS13345	957	Anabaena cylindrica PCC 7122 GCF1	Cyanobacteria	unclassified	Nostocales	Nostocaceae	Anabaena
WP_015214789.1	na	na	392	*Sigma70_r1_2*Sigma70_r2*Sigma70_r3*Sigma70_r4	A	A.1	SigA.1.4	GCF_000317695.1	RNA polymerase sigma factor RpoD	chromosome		NC_019771.1	3098168	3099346	+		RS13485	1179	Anabaena cylindrica PCC 7122 GCF1	Cyanobacteria	unclassified	Nostocales	Nostocaceae	Anabaena
WP_015214949.1	na	na	416	*Sigma70_r1_2*Sigma70_r2*Sigma70_r3*Sigma70_r4	A	A.1	SigA.1.5	GCF_000317695.1	RNA polymerase sigma factor SigC	chromosome		NC_019771.1	3303872	3305122	-		RS14345	1251	Anabaena cylindrica PCC 7122 GCF1	Cyanobacteria	unclassified	Nostocales	Nostocaceae	Anabaena
WP_015364256.1	na	na	328	*Sigma70_r1_2*Sigma70_r2*Sigma70_r3*Sigma70_r4	A	A.1	SigA.1.6	GCF_000317695.1	RpoD/SigA family RNA polymerase sigma factor	plasmid	pANACY.02	NC_020157.1	19165	20151	-		RS28530	987	Anabaena cylindrica PCC 7122 GCF1	Cyanobacteria	unclassified	Nostocales	Nostocaceae	Anabaena
WP_015364264.1	na	na	332	*Sigma70_r1_2*Sigma70_r2*Sigma70_r3*Sigma70_r4	A	A.1	SigA.1.7	GCF_000317695.1	sigma-70 family RNA polymerase sigma factor SigB	plasmid	pANACY.02	NC_020157.1	30458	31456	-		RS28575	999	Anabaena cylindrica PCC 7122 GCF1	Cyanobacteria	unclassified	Nostocales	Nostocaceae	Anabaena
WP_015212391.1	na	na	258	*Sigma70_r2*Sigma70_r3*Sigma70_r4	C	C.1	SigC.1.1	GCF_000317695.1	RNA polymerase sigma factor SigF	chromosome		NC_019771.1	140131	140907	+		RS00605	777	Anabaena cylindrica PCC 7122 GCF1	Cyanobacteria	unclassified	Nostocales	Nostocaceae	Anabaena
WP_015212636.1	na	na	198	*Sigma70_r2*Sigma70_r4_2	F	F.1	SigF.1.1	GCF_000317695.1	RNA polymerase sigma factor	chromosome		NC_019771.1	463632	464228	-		RS01865	597	Anabaena cylindrica PCC 7122 GCF1	Cyanobacteria	unclassified	Nostocales	Nostocaceae	Anabaena
WP_015215433.1	na	na	218	*Sigma70_r2*Sigma70_r4_2	F	F.1	SigF.1.2	GCF_000317695.1	sigma-70 family RNA polymerase sigma factor	chromosome		NC_019771.1	3883973	3884629	+		RS16890	657	Anabaena cylindrica PCC 7122 GCF1	Cyanobacteria	unclassified	Nostocales	Nostocaceae	Anabaena
WP_015215526.1	na	na	303	*Sigma70_r2*Sigma70_r4_2	F	F.1	SigF.1.3	GCF_000317695.1	RNA polymerase sigma factor	chromosome		NC_019771.1	3990069	3990980	+		RS17375	912	Anabaena cylindrica PCC 7122 GCF1	Cyanobacteria	unclassified	Nostocales	Nostocaceae	Anabaena
WP_015216630.1	na	na	263	*Sigma70_r2*Sigma70_r4_2	F	F.1	SigF.1.4	GCF_000317695.1	RNA polymerase sigma factor SigF	chromosome		NC_019771.1	5291440	5292231	-		RS23045	792	Anabaena cylindrica PCC 7122 GCF1	Cyanobacteria	unclassified	Nostocales	Nostocaceae	Anabaena
WP_007356811.1	na	na	391	*Sigma70_r1_2*Sigma70_r2*Sigma70_r3*Sigma70_r4	A	A.1	SigA.1.1	GCF_000332155.1	RNA polymerase sigma factor RpoD	unplaced scaffold		NZ_KB235903.1	7475	8650	-		RS0105145	1176	Kamptonema formosum PCC 6407	Cyanobacteria	unclassified	Oscillatoriales	Microcoleaceae	Kamptonema
WP_007357246.1	na	na	319	*Sigma70_r1_2*Sigma70_r2*Sigma70_r3*Sigma70_r4	A	A.1	SigA.1.2	GCF_000332155.1	RNA polymerase sigma factor, RpoD/SigA family	unplaced scaffold		NZ_KB235898.1	362739	363698	-		RS0101625	960	Kamptonema formosum PCC 6407	Cyanobacteria	unclassified	Oscillatoriales	Microcoleaceae	Kamptonema
WP_019486907.1	na	na	357	*Sigma70_r1_2*Sigma70_r2*Sigma70_r3*Sigma70_r4	A	A.1	SigA.1.3	GCF_000332155.1	RNA polymerase sigma factor, RpoD/SigA family	unplaced scaffold		NZ_KB235898.1	692388	693461	-		RS0103080	1074	Kamptonema formosum PCC 6407	Cyanobacteria	unclassified	Oscillatoriales	Microcoleaceae	Kamptonema
WP_026103731.1	na	na	420	*Sigma70_r1_2*Sigma70_r2*Sigma70_r3*Sigma70_r4	A	A.1	SigA.1.4	GCF_000332155.1	RNA polymerase sigma factor SigC	unplaced scaffold		NZ_KB235903.1	1845629	1846891	+		RS0113030	1263	Kamptonema formosum PCC 6407	Cyanobacteria	unclassified	Oscillatoriales	Microcoleaceae	Kamptonema
WP_173401176.1	na	na	319	*Sigma70_r1_2*Sigma70_r2*Sigma70_r3*Sigma70_r4	A	A.1	SigA.1.5	GCF_000332155.1	RNA polymerase sigma factor, RpoD/SigA family	unplaced scaffold		NZ_KB235903.1	85827	86786	+		RS0105445	960	Kamptonema formosum PCC 6407	Cyanobacteria	unclassified	Oscillatoriales	Microcoleaceae	Kamptonema
WP_026103848.1	na	na	255	*Sigma70_r2*Sigma70_r3*Sigma70_r4	C	C.1	SigC.1.1	GCF_000332155.1	RNA polymerase sigma factor SigF	unplaced scaffold		NZ_KB235904.1	1740628	1741395	+		RS0124500	768	Kamptonema formosum PCC 6407	Cyanobacteria	unclassified	Oscillatoriales	Microcoleaceae	Kamptonema
WP_007354385.1	na	na	196	*Sigma70_r2*Sigma70_r4_2	F	F.1	SigF.1.1	GCF_000332155.1	sigma-70 family RNA polymerase sigma factor	unplaced scaffold		NZ_KB235903.1	1549311	1549901	-		RS0111720	591	Kamptonema formosum PCC 6407	Cyanobacteria	unclassified	Oscillatoriales	Microcoleaceae	Kamptonema
WP_007355597.1	na	na	196	*Sigma70_r2*Sigma70_r4_2	F	F.1	SigF.1.2	GCF_000332155.1	sigma-70 family RNA polymerase sigma factor	unplaced scaffold		NZ_KB235903.1	1905656	1906246	-		RS0113275	591	Kamptonema formosum PCC 6407	Cyanobacteria	unclassified	Oscillatoriales	Microcoleaceae	Kamptonema
WP_007356257.1	na	na	219	*Sigma70_r2*Sigma70_r4_2	F	F.1	SigF.1.3	GCF_000332155.1	sigma-70 family RNA polymerase sigma factor	unplaced scaffold		NZ_KB235903.1	2579458	2580117	+		RS0116200	660	Kamptonema formosum PCC 6407	Cyanobacteria	unclassified	Oscillatoriales	Microcoleaceae	Kamptonema
WP_007356458.1	na	na	502	*Sigma70_r4_2*AAA_16	K	K.3	SigK.3.1	GCF_000332155.1	AAA family ATPase	unplaced scaffold		NZ_KB235904.1	110500	112008	-		RS0117480	1509	Kamptonema formosum PCC 6407	Cyanobacteria	unclassified	Oscillatoriales	Microcoleaceae	Kamptonema
WP_017292551.1	na	na	363	*Sigma70_r1_2*Sigma70_r2*Sigma70_r3*Sigma70_r4	A	A.1	SigA.1.1	GCF_000332235.1	RNA polymerase sigma factor, RpoD/SigA family	chromosome		NZ_CM001775.1	165836	166927	+		RS00945	1092	Geminocystis herdmanii PCC 6308	Cyanobacteria	unclassified	Chroococcales	Chroococcaceae	Geminocystis
WP_017294941.1	na	na	318	*Sigma70_r1_2*Sigma70_r2*Sigma70_r3*Sigma70_r4	A	A.1	SigA.1.2	GCF_000332235.1	RNA polymerase sigma factor, RpoD/SigA family	chromosome		NZ_CM001775.1	2666416	2667372	+		RS13300	957	Geminocystis herdmanii PCC 6308	Cyanobacteria	unclassified	Chroococcales	Chroococcaceae	Geminocystis
WP_017295975.1	na	na	332	*Sigma70_r1_2*Sigma70_r2*Sigma70_r3*Sigma70_r4	A	A.1	SigA.1.3	GCF_000332235.1	RNA polymerase sigma factor, RpoD/SigA family	chromosome		NZ_CM001775.1	3739421	3740419	+		RS18665	999	Geminocystis herdmanii PCC 6308	Cyanobacteria	unclassified	Chroococcales	Chroococcaceae	Geminocystis
WP_017296445.1	na	na	392	*Sigma70_r1_2*Sigma70_r2*Sigma70_r3*Sigma70_r4	A	A.1	SigA.1.4	GCF_000332235.1	RNA polymerase sigma factor RpoD	chromosome		NZ_CM001775.1	4216212	4217390	+		RS21035	1179	Geminocystis herdmanii PCC 6308	Cyanobacteria	unclassified	Chroococcales	Chroococcaceae	Geminocystis
WP_026101869.1	na	na	316	*Sigma70_r1_2*Sigma70_r2*Sigma70_r3*Sigma70_r4	A	A.1	SigA.1.5	GCF_000332235.1	RNA polymerase sigma factor, RpoD/SigA family	chromosome		NZ_CM001775.1	420372	421322	-		RS02200	951	Geminocystis herdmanii PCC 6308	Cyanobacteria	unclassified	Chroococcales	Chroococcaceae	Geminocystis
WP_040466857.1	na	na	399	*Sigma70_r1_2*Sigma70_r2*Sigma70_r3*Sigma70_r4	A	A.1	SigA.1.6	GCF_000332235.1	RNA polymerase sigma factor, RpoD/SigA family	chromosome		NZ_CM001775.1	1997501	1998700	-		RS22240	1200	Geminocystis herdmanii PCC 6308	Cyanobacteria	unclassified	Chroococcales	Chroococcaceae	Geminocystis
WP_017293596.1	na	na	257	*Sigma70_r2*Sigma70_r3*Sigma70_r4	C	C.1	SigC.1.1	GCF_000332235.1	RNA polymerase sigma factor SigF	chromosome		NZ_CM001775.1	1261385	1262158	-		RS06320	774	Geminocystis herdmanii PCC 6308	Cyanobacteria	unclassified	Chroococcales	Chroococcaceae	Geminocystis
WP_017292480.1	na	na	194	*Sigma70_r2*Sigma70_r4_2	F	F.1	SigF.1.1	GCF_000332235.1	sigma-70 family RNA polymerase sigma factor	chromosome		NZ_CM001775.1	103982	104566	-		RS00585	585	Geminocystis herdmanii PCC 6308	Cyanobacteria	unclassified	Chroococcales	Chroococcaceae	Geminocystis
WP_026101921.1	na	na	220	*Sigma70_r2*Sigma70_r4_2	F	F.1	SigF.1.2	GCF_000332235.1	sigma-70 family RNA polymerase sigma factor	chromosome		NZ_CM001775.1	894633	895295	+		RS04430	663	Geminocystis herdmanii PCC 6308	Cyanobacteria	unclassified	Chroococcales	Chroococcaceae	Geminocystis
WP_017326070.1	na	na	360	*Sigma70_r1_2*Sigma70_r2*Sigma70_r3*Sigma70_r4	A	A.1	SigA.1.1	GCF_000332275.1	RNA polymerase sigma factor, RpoD/SigA family	chromosome		NZ_CM001776.1	2403438	2404520	+		RS11400	1083	Synechococcus sp. PCC 7336	Cyanobacteria	unclassified	Synechococcales	Synechococcaceae	Synechococcus
WP_017326393.1	na	na	350	*Sigma70_r1_2*Sigma70_r2*Sigma70_r3*Sigma70_r4	A	A.1	SigA.1.2	GCF_000332275.1	RNA polymerase sigma factor, RpoD/SigA family	chromosome		NZ_CM001776.1	2739145	2740197	+		RS13035	1053	Synechococcus sp. PCC 7336	Cyanobacteria	unclassified	Synechococcales	Synechococcaceae	Synechococcus
WP_017327930.1	na	na	388	*Sigma70_r1_2*Sigma70_r2*Sigma70_r3*Sigma70_r4	A	A.1	SigA.1.3	GCF_000332275.1	RNA polymerase sigma factor RpoD	chromosome		NZ_CM001776.1	4458244	4459410	-		RS21080	1167	Synechococcus sp. PCC 7336	Cyanobacteria	unclassified	Synechococcales	Synechococcaceae	Synechococcus
WP_038026194.1	na	na	311	*Sigma70_r1_2*Sigma70_r2*Sigma70_r3*Sigma70_r4	A	A.1	SigA.1.4	GCF_000332275.1	sigma-70 family RNA polymerase sigma factor	chromosome		NZ_CM001776.1	4713983	4714918	+		RS27315	936	Synechococcus sp. PCC 7336	Cyanobacteria	unclassified	Synechococcales	Synechococcaceae	Synechococcus
WP_017327858.1	na	na	327	*Sigma70_r1_2*Sigma70_r2*Sigma70_r4	B	B.1	SigB.1.1	GCF_000332275.1	sigma-70 family RNA polymerase sigma factor	chromosome		NZ_CM001776.1	4385784	4386767	-		RS20720	984	Synechococcus sp. PCC 7336	Cyanobacteria	unclassified	Synechococcales	Synechococcaceae	Synechococcus
WP_017324674.1	na	na	286	*Sigma70_r2*Sigma70_r3*Sigma70_r4_2	D	D.1	SigD.1.1	GCF_000332275.1	RNA polymerase sigma factor SigF	chromosome		NZ_CM001776.1	865006	865866	-		RS04205	861	Synechococcus sp. PCC 7336	Cyanobacteria	unclassified	Synechococcales	Synechococcaceae	Synechococcus
WP_156820232.1	na	na	284	*Sigma70_r2*Sigma70_r3*Sigma70_r4_2	D	D.1	SigD.1.2	GCF_000332275.1	RNA polymerase sigma factor SigF	chromosome		NZ_CM001776.1	4024196	4025050	+		RS19050	855	Synechococcus sp. PCC 7336	Cyanobacteria	unclassified	Synechococcales	Synechococcaceae	Synechococcus
WP_017324753.1	na	na	187	*Sigma70_r2*Sigma70_r4_2	F	F.1	SigF.1.1	GCF_000332275.1	sigma-70 family RNA polymerase sigma factor	chromosome		NZ_CM001776.1	942562	943125	+		RS04600	564	Synechococcus sp. PCC 7336	Cyanobacteria	unclassified	Synechococcales	Synechococcaceae	Synechococcus
WP_017327202.1	na	na	218	*Sigma70_r2*Sigma70_r4_2	F	F.1	SigF.1.2	GCF_000332275.1	sigma-70 family RNA polymerase sigma factor	chromosome		NZ_CM001776.1	3644875	3645531	-		RS17325	657	Synechococcus sp. PCC 7336	Cyanobacteria	unclassified	Synechococcales	Synechococcaceae	Synechococcus
WP_017328426.1	na	na	210	*Sigma70_r2*Sigma70_r4_2	F	F.1	SigF.1.3	GCF_000332275.1	sigma-70 family RNA polymerase sigma factor	chromosome		NZ_CM001776.1	5057015	5057647	+		RS23655	633	Synechococcus sp. PCC 7336	Cyanobacteria	unclassified	Synechococcales	Synechococcaceae	Synechococcus
WP_017651329.1	na	na	389	*Sigma70_r1_2*Sigma70_r2*Sigma70_r3*Sigma70_r4	A	A.1	SigA.1.1	GCF_000332295.1	RpoD/SigA family RNA polymerase sigma factor	unplaced scaffold		NZ_KB235930.1	285151	286320	-		RS0101400	1170	Fortiea contorta PCC 7126	Cyanobacteria	unclassified	Nostocales	Fortieaceae	Fortiea
WP_017653554.1	na	na	416	*Sigma70_r1_2*Sigma70_r2*Sigma70_r3*Sigma70_r4	A	A.1	SigA.1.2	GCF_000332295.1	RNA polymerase sigma factor SigC	unplaced scaffold		NZ_KB235930.1	2758720	2759970	-		RS0112800	1251	Fortiea contorta PCC 7126	Cyanobacteria	unclassified	Nostocales	Fortieaceae	Fortiea
WP_017654778.1	na	na	390	*Sigma70_r1_2*Sigma70_r2*Sigma70_r3*Sigma70_r4	A	A.1	SigA.1.3	GCF_000332295.1	RNA polymerase sigma factor RpoD	unplaced scaffold		NZ_KB235930.1	4122998	4124170	-		RS0119120	1173	Fortiea contorta PCC 7126	Cyanobacteria	unclassified	Nostocales	Fortieaceae	Fortiea
WP_017654998.1	na	na	326	*Sigma70_r1_2*Sigma70_r2*Sigma70_r3*Sigma70_r4	A	A.1	SigA.1.4	GCF_000332295.1	RNA polymerase sigma factor, RpoD/SigA family	unplaced scaffold		NZ_KB235930.1	4388430	4389410	+		RS0120335	981	Fortiea contorta PCC 7126	Cyanobacteria	unclassified	Nostocales	Fortieaceae	Fortiea
WP_017656193.1	na	na	332	*Sigma70_r1_2*Sigma70_r2*Sigma70_r3*Sigma70_r4	A	A.1	SigA.1.5	GCF_000332295.1	sigma-70 family RNA polymerase sigma factor SigB	unplaced scaffold		NZ_KB235931.1	487053	488051	+		RS0126670	999	Fortiea contorta PCC 7126	Cyanobacteria	unclassified	Nostocales	Fortieaceae	Fortiea
WP_026100047.1	na	na	318	*Sigma70_r1_2*Sigma70_r2*Sigma70_r3*Sigma70_r4	A	A.1	SigA.1.6	GCF_000332295.1	RNA polymerase sigma factor, RpoD/SigA family	unplaced scaffold		NZ_KB235930.1	1101360	1102316	-		RS0105195	957	Fortiea contorta PCC 7126	Cyanobacteria	unclassified	Nostocales	Fortieaceae	Fortiea
WP_026100547.1	na	na	328	*Sigma70_r1_2*Sigma70_r2*Sigma70_r3*Sigma70_r4	A	A.1	SigA.1.7	GCF_000332295.1	RpoD/SigA family RNA polymerase sigma factor	unplaced scaffold		NZ_KB235931.1	495695	496681	+		RS0126705	987	Fortiea contorta PCC 7126	Cyanobacteria	unclassified	Nostocales	Fortieaceae	Fortiea
WP_193787718.1	na	na	322	*Sigma70_r1_2*Sigma70_r2*Sigma70_r3*Sigma70_r4	A	A.1	SigA.1.8	GCF_000332295.1	RNA polymerase sigma factor, RpoD/SigA family	unplaced scaffold		NZ_KB235931.1	468769	469737	+		RS0126590	969	Fortiea contorta PCC 7126	Cyanobacteria	unclassified	Nostocales	Fortieaceae	Fortiea
WP_017656097.1	na	na	258	*Sigma70_r2*Sigma70_r3*Sigma70_r4	C	C.1	SigC.1.1	GCF_000332295.1	RNA polymerase sigma factor SigF	unplaced scaffold		NZ_KB235931.1	374676	375452	-		RS0126180	777	Fortiea contorta PCC 7126	Cyanobacteria	unclassified	Nostocales	Fortieaceae	Fortiea
WP_017651553.1	na	na	261	*Sigma70_r2*Sigma70_r4_2	F	F.1	SigF.1.1	GCF_000332295.1	RNA polymerase sigma factor SigF	unplaced scaffold		NZ_KB235930.1	535474	536259	+		RS0102555	786	Fortiea contorta PCC 7126	Cyanobacteria	unclassified	Nostocales	Fortieaceae	Fortiea
WP_026100471.1	na	na	218	*Sigma70_r2*Sigma70_r4_2	F	F.1	SigF.1.2	GCF_000332295.1	sigma-70 family RNA polymerase sigma factor	unplaced scaffold		NZ_KB235930.1	4926405	4927061	-		RS0123100	657	Fortiea contorta PCC 7126	Cyanobacteria	unclassified	Nostocales	Fortieaceae	Fortiea
WP_026100160.1	na	na	215	*Sigma70_r2	H	H.1	SigH.1.1	GCF_000332295.1	sigma-70 family RNA polymerase sigma factor	unplaced scaffold		NZ_KB235930.1	2197660	2198307	+		RS0110230	648	Fortiea contorta PCC 7126	Cyanobacteria	unclassified	Nostocales	Fortieaceae	Fortiea
WP_017654188.1	na	na	397	*Sigma70_r4	J	J.1	SigJ.1.1	GCF_000332295.1	sigma-70 family RNA polymerase sigma factor	unplaced scaffold		NZ_KB235930.1	3499481	3500674	+		RS0116085	1194	Fortiea contorta PCC 7126	Cyanobacteria	unclassified	Nostocales	Fortieaceae	Fortiea
WP_017654704.1	na	na	391	*Sigma70_r4	J	J.1	SigJ.1.2	GCF_000332295.1	sigma-70 family RNA polymerase sigma factor	unplaced scaffold		NZ_KB235930.1	4035847	4037022	-		RS0118730	1176	Fortiea contorta PCC 7126	Cyanobacteria	unclassified	Nostocales	Fortieaceae	Fortiea
WP_017651495.1	na	na	391	*Sigma70_r4_2	K	K.1	SigK.1.1	GCF_000332295.1	sigma-70 family RNA polymerase sigma factor	unplaced scaffold		NZ_KB235930.1	475961	477136	-		RS0102255	1176	Fortiea contorta PCC 7126	Cyanobacteria	unclassified	Nostocales	Fortieaceae	Fortiea
WP_017711597.1	na	na	318	*Sigma70_r1_2*Sigma70_r2*Sigma70_r3*Sigma70_r4	A	A.1	SigA.1.1	GCF_000332315.1	RNA polymerase sigma factor, RpoD/SigA family	unplaced scaffold		NZ_KB235933.1	1193895	1194851	+		RS0105235	957	Prochlorothrix hollandica PCC 9006 = CALU 1027	Cyanobacteria	unclassified	Pseudanabaenales	Prochlorotrichaceae	Prochlorothrix
WP_017713711.1	na	na	381	*Sigma70_r1_2*Sigma70_r2*Sigma70_r3*Sigma70_r4	A	A.1	SigA.1.2	GCF_000332315.1	RNA polymerase sigma factor RpoD	unplaced scaffold		NZ_KB235941.1	431807	432952	+		RS0118380	1146	Prochlorothrix hollandica PCC 9006 = CALU 1027	Cyanobacteria	unclassified	Pseudanabaenales	Prochlorotrichaceae	Prochlorothrix
WP_044076969.1	na	na	325	*Sigma70_r1_2*Sigma70_r2*Sigma70_r3*Sigma70_r4	A	A.1	SigA.1.3	GCF_000332315.1	RNA polymerase sigma factor, RpoD/SigA family	unplaced scaffold		NZ_KB235939.1	14351	15328	-		RS0114835	978	Prochlorothrix hollandica PCC 9006 = CALU 1027	Cyanobacteria	unclassified	Pseudanabaenales	Prochlorotrichaceae	Prochlorothrix
WP_148288235.1	na	na	415	*Sigma70_r1_2*Sigma70_r2*Sigma70_r3*Sigma70_r4	A	A.1	SigA.1.4	GCF_000332315.1	RNA polymerase sigma factor SigC	unplaced scaffold		NZ_KB235937.1	800955	802202	+		RS0112900	1248	Prochlorothrix hollandica PCC 9006 = CALU 1027	Cyanobacteria	unclassified	Pseudanabaenales	Prochlorotrichaceae	Prochlorothrix
WP_017712657.1	na	na	260	*Sigma70_r2*Sigma70_r3*Sigma70_r4_2	D	D.1	SigD.1.1	GCF_000332315.1	sigma-70 family RNA polymerase sigma factor	unplaced scaffold		NZ_KB235937.1	528867	529649	+		RS0111835	783	Prochlorothrix hollandica PCC 9006 = CALU 1027	Cyanobacteria	unclassified	Pseudanabaenales	Prochlorotrichaceae	Prochlorothrix
WP_044076544.1	na	na	265	*Sigma70_r2*Sigma70_r4	E	E.1	SigE.1.1	GCF_000332315.1	RNA polymerase sigma factor SigF	unplaced scaffold		NZ_KB235936.1	275638	276435	-		RS0108705	798	Prochlorothrix hollandica PCC 9006 = CALU 1027	Cyanobacteria	unclassified	Pseudanabaenales	Prochlorotrichaceae	Prochlorothrix
WP_017714055.1	na	na	218	*Sigma70_r2*Sigma70_r4_2	F	F.1	SigF.1.1	GCF_000332315.1	sigma-70 family RNA polymerase sigma factor	unplaced scaffold		NZ_KB235941.1	907504	908160	+		RS0120445	657	Prochlorothrix hollandica PCC 9006 = CALU 1027	Cyanobacteria	unclassified	Pseudanabaenales	Prochlorotrichaceae	Prochlorothrix
WP_017658502.1	na	na	327	*Sigma70_r1_2*Sigma70_r2*Sigma70_r3*Sigma70_r4	A	A.1	SigA.1.1	GCF_000332355.1	RNA polymerase sigma factor, RpoD/SigA family	unplaced scaffold		NZ_KB235956.1	48827	49810	+		RS0100380	984	Baaleninema simplex PCC 7105	Cyanobacteria	unclassified	Oscillatoriales	Microcoleaceae	Baaleninema
WP_026097418.1	na	na	318	*Sigma70_r1_2*Sigma70_r2*Sigma70_r3*Sigma70_r4	A	A.1	SigA.1.2	GCF_000332355.1	RNA polymerase sigma factor, RpoD/SigA family	unplaced scaffold		NZ_KB235958.1	467879	468835	-		RS0104050	957	Baaleninema simplex PCC 7105	Cyanobacteria	unclassified	Oscillatoriales	Microcoleaceae	Baaleninema
WP_026097712.1	na	na	418	*Sigma70_r1_2*Sigma70_r2*Sigma70_r3*Sigma70_r4	A	A.1	SigA.1.3	GCF_000332355.1	RNA polymerase sigma factor SigC	unplaced scaffold		NZ_KB235958.1	3185247	3186503	-		RS0116290	1257	Baaleninema simplex PCC 7105	Cyanobacteria	unclassified	Oscillatoriales	Microcoleaceae	Baaleninema
WP_071592143.1	na	na	339	*Sigma70_r1_2*Sigma70_r2*Sigma70_r3*Sigma70_r4	A	A.1	SigA.1.4	GCF_000332355.1	RNA polymerase sigma factor, RpoD/SigA family	unplaced scaffold		NZ_KB235958.1	24326	25345	-		RS28645	1020	Baaleninema simplex PCC 7105	Cyanobacteria	unclassified	Oscillatoriales	Microcoleaceae	Baaleninema
WP_071592143.1	na	na	339	*Sigma70_r1_2*Sigma70_r2*Sigma70_r3*Sigma70_r4	A	A.1	SigA.1.5	GCF_000332355.1	RNA polymerase sigma factor, RpoD/SigA family	unplaced scaffold		NZ_KB235962.1	1426	2445	+		RS32465	1020	Baaleninema simplex PCC 7105	Cyanobacteria	unclassified	Oscillatoriales	Microcoleaceae	Baaleninema
WP_026097935.1	na	na	257	*Sigma70_r2*Sigma70_r3*Sigma70_r4_2	D	D.1	SigD.1.1	GCF_000332355.1	RNA polymerase sigma factor SigF	unplaced scaffold		NZ_KB235960.1	162974	163747	-		RS0124290	774	Baaleninema simplex PCC 7105	Cyanobacteria	unclassified	Oscillatoriales	Microcoleaceae	Baaleninema
WP_017661748.1	na	na	188	*Sigma70_r2*Sigma70_r4_2	F	F.1	SigF.1.1	GCF_000332355.1	sigma-70 family RNA polymerase sigma factor	unplaced scaffold		NZ_KB235958.1	3446246	3446812	+		RS0117605	567	Baaleninema simplex PCC 7105	Cyanobacteria	unclassified	Oscillatoriales	Microcoleaceae	Baaleninema
WP_017662214.1	na	na	219	*Sigma70_r2*Sigma70_r4_2	F	F.1	SigF.1.2	GCF_000332355.1	sigma-70 family RNA polymerase sigma factor	unplaced scaffold		NZ_KB235956.1	71580	72239	-		RS0100505	660	Baaleninema simplex PCC 7105	Cyanobacteria	unclassified	Oscillatoriales	Microcoleaceae	Baaleninema
WP_017662214.1	na	na	219	*Sigma70_r2*Sigma70_r4_2	F	F.1	SigF.1.3	GCF_000332355.1	sigma-70 family RNA polymerase sigma factor	unplaced scaffold		NZ_KB235959.1	11862	12521	+		RS0120065	660	Baaleninema simplex PCC 7105	Cyanobacteria	unclassified	Oscillatoriales	Microcoleaceae	Baaleninema
WP_144054096.1	na	na	199	*Sigma70_r2*Sigma70_r4_2	F	F.1	SigF.1.4	GCF_000332355.1	sigma-70 family RNA polymerase sigma factor	unplaced scaffold		NZ_KB235962.1	166750	167349	+		RS0125960	600	Baaleninema simplex PCC 7105	Cyanobacteria	unclassified	Oscillatoriales	Microcoleaceae	Baaleninema
WP_202804473.1	na	na	239	*Sigma70_r2*Sigma70_r4_2	F	F.1	SigF.1.5	GCF_000332355.1	RNA polymerase sigma factor	unplaced scaffold		NZ_KB235962.1	328463	329182	-		RS32695	720	Baaleninema simplex PCC 7105	Cyanobacteria	unclassified	Oscillatoriales	Microcoleaceae	Baaleninema
WP_006195301.1	na	na	389	*Sigma70_r1_2*Sigma70_r2*Sigma70_r3*Sigma70_r4	A	A.1	SigA.1.1	GCF_000340565.2	RpoD/SigA family RNA polymerase sigma factor	chromosome		NZ_CP007203.1	1953320	1954489	+		RS08690	1170	Nodularia spumigena CCY9414	Cyanobacteria	unclassified	Nostocales	Aphanizomenonaceae	Nodularia
WP_006197858.1	na	na	391	*Sigma70_r1_2*Sigma70_r2*Sigma70_r3*Sigma70_r4	A	A.1	SigA.1.2	GCF_000340565.2	RNA polymerase sigma factor RpoD	chromosome		NZ_CP007203.1	4928326	4929501	-		RS21520	1176	Nodularia spumigena CCY9414	Cyanobacteria	unclassified	Nostocales	Aphanizomenonaceae	Nodularia
WP_006199248.1	na	na	327	*Sigma70_r1_2*Sigma70_r2*Sigma70_r3*Sigma70_r4	A	A.1	SigA.1.3	GCF_000340565.2	RNA polymerase sigma factor, RpoD/SigA family	chromosome		NZ_CP007203.1	1785032	1786015	+		RS07870	984	Nodularia spumigena CCY9414	Cyanobacteria	unclassified	Nostocales	Aphanizomenonaceae	Nodularia
WP_017804039.1	na	na	416	*Sigma70_r1_2*Sigma70_r2*Sigma70_r3*Sigma70_r4	A	A.1	SigA.1.4	GCF_000340565.2	RNA polymerase sigma factor SigC	chromosome		NZ_CP007203.1	2280807	2282057	-		RS10170	1251	Nodularia spumigena CCY9414	Cyanobacteria	unclassified	Nostocales	Aphanizomenonaceae	Nodularia
WP_042202258.1	na	na	318	*Sigma70_r1_2*Sigma70_r2*Sigma70_r3*Sigma70_r4	A	A.1	SigA.1.5	GCF_000340565.2	RNA polymerase sigma factor, RpoD/SigA family	chromosome		NZ_CP007203.1	994638	995594	+		RS04420	957	Nodularia spumigena CCY9414	Cyanobacteria	unclassified	Nostocales	Aphanizomenonaceae	Nodularia
WP_006197398.1	na	na	258	*Sigma70_r2*Sigma70_r3*Sigma70_r4	C	C.1	SigC.1.1	GCF_000340565.2	RNA polymerase sigma factor SigF	chromosome		NZ_CP007203.1	1475126	1475902	-		RS06440	777	Nodularia spumigena CCY9414	Cyanobacteria	unclassified	Nostocales	Aphanizomenonaceae	Nodularia
WP_006196705.1	na	na	261	*Sigma70_r2*Sigma70_r4_2	F	F.1	SigF.1.1	GCF_000340565.2	RNA polymerase sigma factor SigF	chromosome		NZ_CP007203.1	2564304	2565089	-		RS11405	786	Nodularia spumigena CCY9414	Cyanobacteria	unclassified	Nostocales	Aphanizomenonaceae	Nodularia
WP_042202444.1	na	na	218	*Sigma70_r2*Sigma70_r4_2	F	F.1	SigF.1.2	GCF_000340565.2	sigma-70 family RNA polymerase sigma factor	chromosome		NZ_CP007203.1	1633050	1633706	-		RS07160	657	Nodularia spumigena CCY9414	Cyanobacteria	unclassified	Nostocales	Aphanizomenonaceae	Nodularia
WP_231859575.1	na	na	185	*Sigma70_r2*Sigma70_r4_2	F	F.1	SigF.1.3	GCF_000340565.2	sigma-70 family RNA polymerase sigma factor	chromosome		NZ_CP007203.1	2356046	2356603	+		RS10535	558	Nodularia spumigena CCY9414	Cyanobacteria	unclassified	Nostocales	Aphanizomenonaceae	Nodularia
WP_010872341.1	na	na	318	*Sigma70_r1_2*Sigma70_r2*Sigma70_r3*Sigma70_r4	A	A.1	SigA.1.1	GCF_000340785.1	RNA polymerase sigma factor, RpoD/SigA family	chromosome		NC_020286.1	1253253	1254209	-		RS05885	957	Synechocystis sp. PCC 6803 GCF4	Cyanobacteria	unclassified	Synechococcales	Merismopediaceae	Synechocystis
WP_010872387.1	na	na	369	*Sigma70_r1_2*Sigma70_r2*Sigma70_r3*Sigma70_r4	A	A.1	SigA.1.2	GCF_000340785.1	RNA polymerase sigma factor, RpoD/SigA family	chromosome		NC_020286.1	1300141	1301250	-		RS06115	1110	Synechocystis sp. PCC 6803 GCF4	Cyanobacteria	unclassified	Synechococcales	Merismopediaceae	Synechocystis
WP_010874154.1	na	na	425	*Sigma70_r1_2*Sigma70_r2*Sigma70_r3*Sigma70_r4	A	A.1	SigA.1.3	GCF_000340785.1	RNA polymerase sigma factor RpoD	chromosome		NC_020286.1	3320543	3321820	+		RS15420	1278	Synechocystis sp. PCC 6803 GCF4	Cyanobacteria	unclassified	Synechococcales	Merismopediaceae	Synechocystis
WP_020862221.1	na	na	328	*Sigma70_r1_2*Sigma70_r2*Sigma70_r3*Sigma70_r4	A	A.1	SigA.1.4	GCF_000340785.1	RNA polymerase sigma factor, RpoD/SigA family	chromosome		NC_020286.1	2266393	2267379	-		RS10725	987	Synechocystis sp. PCC 6803 GCF4	Cyanobacteria	unclassified	Synechococcales	Merismopediaceae	Synechocystis
WP_010873646.1	na	na	404	*Sigma70_r1_2*Sigma70_r2*Sigma70_r3*Sigma70_r4	A	A.1	SigA.1.5	GCF_000340785.1	RNA polymerase sigma factor SigC	chromosome		NC_020286.1	2728828	2730042	-		RS12785	1215	Synechocystis sp. PCC 6803 GCF4	Cyanobacteria	unclassified	Synechococcales	Merismopediaceae	Synechocystis
WP_071822648.1	na	na	202	*Sigma70_r2*Sigma70_r4	E	E.1	SigE.1.1	GCF_000340785.1	sigma-70 family RNA polymerase sigma factor	chromosome		NC_020286.1	1340522	1341130	-		RS06305	609	Synechocystis sp. PCC 6803 GCF4	Cyanobacteria	unclassified	Synechococcales	Merismopediaceae	Synechocystis
WP_010873561.1	na	na	185	*Sigma70_r2*Sigma70_r4	E	E.1	SigE.1.2	GCF_000340785.1	sigma-70 family RNA polymerase sigma factor	chromosome		NC_020286.1	2631928	2632485	-		RS12340	558	Synechocystis sp. PCC 6803 GCF4	Cyanobacteria	unclassified	Synechococcales	Merismopediaceae	Synechocystis
WP_015390168.1	na	na	258	*Sigma70_r2*Sigma70_r4	E	E.1	SigE.1.3	GCF_000340785.1	RNA polymerase sigma factor SigF	chromosome		NC_020286.1	3368514	3369290	+		RS15615	777	Synechocystis sp. PCC 6803 GCF4	Cyanobacteria	unclassified	Synechococcales	Merismopediaceae	Synechocystis
WP_010872101.1	na	na	223	*Sigma70_r2*Sigma70_r4_2	F	F.1	SigF.1.1	GCF_000340785.1	sigma-70 family RNA polymerase sigma factor	chromosome		NC_020286.1	983459	984130	+		RS04620	672	Synechocystis sp. PCC 6803 GCF4	Cyanobacteria	unclassified	Synechococcales	Merismopediaceae	Synechocystis
WP_017742863.1	na	na	318	*Sigma70_r1_2*Sigma70_r2*Sigma70_r3*Sigma70_r4	A	A.1	SigA.1.1	GCF_000346485.2	RNA polymerase sigma factor, RpoD/SigA family	unplaced scaffold		NZ_KQ976354.1	9761745	9762701	-		RS41135	957	Scytonema hofmannii PCC 7110	Cyanobacteria	unclassified	Nostocales	Scytonemataceae	Scytonema
WP_017747774.1	na	na	394	*Sigma70_r1_2*Sigma70_r2*Sigma70_r3*Sigma70_r4	A	A.1	SigA.1.2	GCF_000346485.2	RpoD/SigA family RNA polymerase sigma factor	unplaced scaffold		NZ_KQ976354.1	3243446	3244630	+		RS13795	1185	Scytonema hofmannii PCC 7110	Cyanobacteria	unclassified	Nostocales	Scytonemataceae	Scytonema
WP_017748284.1	na	na	327	*Sigma70_r1_2*Sigma70_r2*Sigma70_r3*Sigma70_r4	A	A.1	SigA.1.3	GCF_000346485.2	RNA polymerase sigma factor, RpoD/SigA family	unplaced scaffold		NZ_KQ976354.1	10239616	10240599	+		RS43270	984	Scytonema hofmannii PCC 7110	Cyanobacteria	unclassified	Nostocales	Scytonemataceae	Scytonema
WP_017749067.1	na	na	416	*Sigma70_r1_2*Sigma70_r2*Sigma70_r3*Sigma70_r4	A	A.1	SigA.1.4	GCF_000346485.2	RNA polymerase sigma factor SigC	unplaced scaffold		NZ_KQ976354.1	1836547	1837797	+		RS07890	1251	Scytonema hofmannii PCC 7110	Cyanobacteria	unclassified	Nostocales	Scytonemataceae	Scytonema
WP_017749524.1	na	na	393	*Sigma70_r1_2*Sigma70_r2*Sigma70_r3*Sigma70_r4	A	A.1	SigA.1.5	GCF_000346485.2	RNA polymerase sigma factor RpoD	unplaced scaffold		NZ_KQ976354.1	2897964	2899145	+		RS12435	1182	Scytonema hofmannii PCC 7110	Cyanobacteria	unclassified	Nostocales	Scytonemataceae	Scytonema
WP_026134415.1	na	na	328	*Sigma70_r1_2*Sigma70_r2*Sigma70_r3*Sigma70_r4	A	A.1	SigA.1.6	GCF_000346485.2	RNA polymerase sigma factor, RpoD/SigA family	unplaced scaffold		NZ_KQ976355.1	220771	221757	-		RS49925	987	Scytonema hofmannii PCC 7110	Cyanobacteria	unclassified	Nostocales	Scytonemataceae	Scytonema
WP_017745621.1	na	na	258	*Sigma70_r2*Sigma70_r3*Sigma70_r4	C	C.1	SigC.1.1	GCF_000346485.2	RNA polymerase sigma factor SigF	unplaced scaffold		NZ_KQ976354.1	6615283	6616059	-		RS27515	777	Scytonema hofmannii PCC 7110	Cyanobacteria	unclassified	Nostocales	Scytonemataceae	Scytonema
WP_026134437.1	na	na	261	*Sigma70_r2*Sigma70_r3*Sigma70_r4_2	D	D.1	SigD.1.1	GCF_000346485.2	RNA polymerase sigma factor SigF	unplaced scaffold		NZ_KQ976354.1	564304	565089	-		RS02425	786	Scytonema hofmannii PCC 7110	Cyanobacteria	unclassified	Nostocales	Scytonemataceae	Scytonema
WP_017740254.1	na	na	219	*Sigma70_r2*Sigma70_r4_2	F	F.1	SigF.1.1	GCF_000346485.2	sigma-70 family RNA polymerase sigma factor	unplaced scaffold		NZ_KQ976354.1	7579531	7580190	-		RS31810	660	Scytonema hofmannii PCC 7110	Cyanobacteria	unclassified	Nostocales	Scytonemataceae	Scytonema
WP_017742227.1	na	na	201	*Sigma70_r2*Sigma70_r4_2	F	F.1	SigF.1.2	GCF_000346485.2	sigma-70 family RNA polymerase sigma factor	unplaced scaffold		NZ_KQ976354.1	61901	62506	-		RS00315	606	Scytonema hofmannii PCC 7110	Cyanobacteria	unclassified	Nostocales	Scytonemataceae	Scytonema
WP_017741597.1	na	na	227	*Sigma70_r1_2	G	G.1	SigG.1.1	GCF_000346485.2	hypothetical protein	unplaced scaffold		NZ_KQ976354.1	874585	875268	-		RS03770	684	Scytonema hofmannii PCC 7110	Cyanobacteria	unclassified	Nostocales	Scytonemataceae	Scytonema
WP_148663021.1	na	na	213	*Sigma70_r2	H	H.1	SigH.1.1	GCF_000346485.2	sigma-70 family RNA polymerase sigma factor	unplaced scaffold		NZ_KQ976354.1	8659738	8660379	-		RS36685	642	Scytonema hofmannii PCC 7110	Cyanobacteria	unclassified	Nostocales	Scytonemataceae	Scytonema
WP_017741641.1	na	na	401	*Sigma70_r4	J	J.1	SigJ.1.1	GCF_000346485.2	sigma-70 family RNA polymerase sigma factor	unplaced scaffold		NZ_KQ976354.1	4950063	4951268	+		RS20635	1206	Scytonema hofmannii PCC 7110	Cyanobacteria	unclassified	Nostocales	Scytonemataceae	Scytonema
WP_017747108.1	na	na	395	*Sigma70_r4	J	J.1	SigJ.1.2	GCF_000346485.2	sigma-70 family RNA polymerase sigma factor	unplaced scaffold		NZ_KQ976354.1	6935717	6936904	-		RS28935	1188	Scytonema hofmannii PCC 7110	Cyanobacteria	unclassified	Nostocales	Scytonemataceae	Scytonema
WP_017750071.1	na	na	403	*Sigma70_r4	J	J.1	SigJ.1.3	GCF_000346485.2	sigma-70 family RNA polymerase sigma factor	unplaced scaffold		NZ_KQ976354.1	1426706	1427917	-		RS06170	1212	Scytonema hofmannii PCC 7110	Cyanobacteria	unclassified	Nostocales	Scytonemataceae	Scytonema
WP_017740059.1	na	na	211	*Sigma70_r4_2	K	K.1	SigK.1.1	GCF_000346485.2	sigma-70 family RNA polymerase sigma factor	unplaced scaffold		NZ_KQ976354.1	5724220	5724855	+		RS23745	636	Scytonema hofmannii PCC 7110	Cyanobacteria	unclassified	Nostocales	Scytonemataceae	Scytonema
WP_201789106.1	na	na	503	*Sigma70_r4_2	K	K.1	SigK.1.2	GCF_000346485.2	sigma-70 family RNA polymerase sigma factor	unplaced scaffold		NZ_KQ976354.1	4792415	4793926	+		RS19965	1512	Scytonema hofmannii PCC 7110	Cyanobacteria	unclassified	Nostocales	Scytonemataceae	Scytonema
WP_017739897.1	na	na	599	*Sigma70_r4_2*NB-ARC	K	K.3	SigK.3.1	GCF_000346485.2	AAA family ATPase	unplaced scaffold		NZ_KQ976354.1	5885660	5887459	-		RS24480	1800	Scytonema hofmannii PCC 7110	Cyanobacteria	unclassified	Nostocales	Scytonemataceae	Scytonema
WP_017743196.1	na	na	786	*Sigma70_r4_2*NB-ARC*TPR_MalT	K	K.3	SigK.3.2	GCF_000346485.2	AAA family ATPase	unplaced scaffold		NZ_KQ976354.1	1094659	1097019	-		RS04745	2361	Scytonema hofmannii PCC 7110	Cyanobacteria	unclassified	Nostocales	Scytonemataceae	Scytonema
WP_008226289.1	na	na	318	*Sigma70_r1_2*Sigma70_r2*Sigma70_r3*Sigma70_r4	A	A.1	SigA.1.1	GCF_000350105.1	RNA polymerase sigma factor, RpoD/SigA family	unplaced scaffold		NZ_CAIY01000038.1	52554	53510	-		RS04585	957	Richelia intracellularis HH01	Cyanobacteria	unclassified	Nostocales	Nostocaceae	Richelia
WP_008231494.1	na	na	424	*Sigma70_r1_2*Sigma70_r2*Sigma70_r3*Sigma70_r4	A	A.1	SigA.1.2	GCF_000350105.1	RNA polymerase sigma factor SigC	unplaced scaffold		NZ_CAIY01000005.1	77754	79028	-		RS00400	1275	Richelia intracellularis HH01	Cyanobacteria	unclassified	Nostocales	Nostocaceae	Richelia
WP_008233573.1	na	na	380	*Sigma70_r1_2*Sigma70_r2*Sigma70_r3*Sigma70_r4	A	A.1	SigA.1.3	GCF_000350105.1	RpoD/SigA family RNA polymerase sigma factor	unplaced scaffold		NZ_CAIY01000042.1	3053	4195	-		RS04875	1143	Richelia intracellularis HH01	Cyanobacteria	unclassified	Nostocales	Nostocaceae	Richelia
WP_008234293.1	na	na	390	*Sigma70_r1_2*Sigma70_r2*Sigma70_r3*Sigma70_r4	A	A.1	SigA.1.4	GCF_000350105.1	RNA polymerase sigma factor RpoD	unplaced scaffold		NZ_CAIY01000047.1	31833	33005	-		RS06245	1173	Richelia intracellularis HH01	Cyanobacteria	unclassified	Nostocales	Nostocaceae	Richelia
WP_008232822.1	na	na	266	*Sigma70_r2*Sigma70_r4_2	F	F.1	SigF.1.1	GCF_000350105.1	RNA polymerase sigma factor SigF	unplaced scaffold		NZ_CAIY01000028.1	57101	57901	-		RS03215	801	Richelia intracellularis HH01	Cyanobacteria	unclassified	Nostocales	Nostocaceae	Richelia
WP_008236079.1	na	na	218	*Sigma70_r2*Sigma70_r4_2	F	F.1	SigF.1.2	GCF_000350105.1	sigma-70 family RNA polymerase sigma factor	unplaced scaffold		NZ_CAIY01000089.1	3599	4255	+		RS10020	657	Richelia intracellularis HH01	Cyanobacteria	unclassified	Nostocales	Nostocaceae	Richelia
WP_028084629.1	na	na	389	*Sigma70_r1_2*Sigma70_r2*Sigma70_r3*Sigma70_r4	A	A.1	SigA.1.1	GCF_000426905.1	RpoD/SigA family RNA polymerase sigma factor	unplaced scaffold		NZ_KE384621.1	27126	28295	-		RS0114015	1170	Dolichospermum circinale AWQC131C	Cyanobacteria	unclassified	Nostocales	Aphanizomenonaceae	Dolichospermum
WP_028084705.1	na	na	318	*Sigma70_r1_2*Sigma70_r2*Sigma70_r3*Sigma70_r4	A	A.1	SigA.1.2	GCF_000426905.1	RNA polymerase sigma factor, RpoD/SigA family	unplaced scaffold		NZ_KE384598.1	7340	8296	+		RS0105670	957	Dolichospermum circinale AWQC131C	Cyanobacteria	unclassified	Nostocales	Aphanizomenonaceae	Dolichospermum
WP_028089309.1	na	na	327	*Sigma70_r1_2*Sigma70_r2*Sigma70_r3*Sigma70_r4	A	A.1	SigA.1.3	GCF_000426905.1	RNA polymerase sigma factor, RpoD/SigA family	unplaced scaffold		NZ_KE384596.1	19244	20227	+		RS0104995	984	Dolichospermum circinale AWQC131C	Cyanobacteria	unclassified	Nostocales	Aphanizomenonaceae	Dolichospermum
WP_028089808.1	na	na	391	*Sigma70_r1_2*Sigma70_r2*Sigma70_r3*Sigma70_r4	A	A.1	SigA.1.4	GCF_000426905.1	RNA polymerase sigma factor RpoD	unplaced scaffold		NZ_KE384603.1	25101	26276	+		RS0108255	1176	Dolichospermum circinale AWQC131C	Cyanobacteria	unclassified	Nostocales	Aphanizomenonaceae	Dolichospermum
WP_028090250.1	na	na	415	*Sigma70_r1_2*Sigma70_r2*Sigma70_r3*Sigma70_r4	A	A.1	SigA.1.5	GCF_000426905.1	RNA polymerase sigma factor SigC	unplaced scaffold		NZ_KE384612.1	24126	25373	-		RS0111110	1248	Dolichospermum circinale AWQC131C	Cyanobacteria	unclassified	Nostocales	Aphanizomenonaceae	Dolichospermum
WP_028090301.1	na	na	256	*Sigma70_r2*Sigma70_r3*Sigma70_r4	C	C.1	SigC.1.1	GCF_000426905.1	RNA polymerase sigma factor SigF	unplaced scaffold		NZ_KE384612.1	93972	94742	-		RS0111450	771	Dolichospermum circinale AWQC131C	Cyanobacteria	unclassified	Nostocales	Aphanizomenonaceae	Dolichospermum
WP_028091322.1	na	na	218	*Sigma70_r2*Sigma70_r4_2	F	F.1	SigF.1.1	GCF_000426905.1	sigma-70 family RNA polymerase sigma factor	unplaced scaffold		NZ_KE384640.1	13487	14143	-		RS0118065	657	Dolichospermum circinale AWQC131C	Cyanobacteria	unclassified	Nostocales	Aphanizomenonaceae	Dolichospermum
WP_231395403.1	na	na	275	*Sigma70_r2*Sigma70_r4_2	F	F.1	SigF.1.2	GCF_000426905.1	RNA polymerase sigma factor	unplaced scaffold		NZ_KE384599.1	48168	48995	+		RS0106190	828	Dolichospermum circinale AWQC131C	Cyanobacteria	unclassified	Nostocales	Aphanizomenonaceae	Dolichospermum
WP_081677223.1	na	na	122	*Sigma70_r2	H	H.1	SigH.1.1	GCF_000426905.1	hypothetical protein	unplaced scaffold		NZ_KE384646.1	6617	6985	+		RS23420	369	Dolichospermum circinale AWQC131C	Cyanobacteria	unclassified	Nostocales	Aphanizomenonaceae	Dolichospermum
WP_026788246.1	na	na	332	*Sigma70_r1_2*Sigma70_r2*Sigma70_r3*Sigma70_r4	A	A.1	SigA.1.1	GCF_000464665.1	RNA polymerase sigma factor, RpoD/SigA family	unplaced scaffold		NZ_KE734695.1	671496	672494	-		RS0118485	999	Planktothrix agardhii NIVA-CYA 15	Cyanobacteria	unclassified	Oscillatoriales	Microcoleaceae	Planktothrix
WP_026795410.1	na	na	396	*Sigma70_r1_2*Sigma70_r2*Sigma70_r3*Sigma70_r4	A	A.1	SigA.1.2	GCF_000464665.1	RNA polymerase sigma factor RpoD	unplaced scaffold		NZ_KE734695.1	1340392	1341582	-		RS0121650	1191	Planktothrix agardhii NIVA-CYA 15	Cyanobacteria	unclassified	Oscillatoriales	Microcoleaceae	Planktothrix
WP_026795921.1	na	na	319	*Sigma70_r1_2*Sigma70_r2*Sigma70_r3*Sigma70_r4	A	A.1	SigA.1.3	GCF_000464665.1	RNA polymerase sigma factor, RpoD/SigA family	unplaced scaffold		NZ_KE734696.1	134273	135232	+		RS0123590	960	Planktothrix agardhii NIVA-CYA 15	Cyanobacteria	unclassified	Oscillatoriales	Microcoleaceae	Planktothrix
WP_027249772.1	na	na	417	*Sigma70_r1_2*Sigma70_r2*Sigma70_r3*Sigma70_r4	A	A.1	SigA.1.4	GCF_000464665.1	RNA polymerase sigma factor SigC	unplaced scaffold		NZ_KE734695.1	480789	482042	+		RS0117555	1254	Planktothrix agardhii NIVA-CYA 15	Cyanobacteria	unclassified	Oscillatoriales	Microcoleaceae	Planktothrix
WP_036842253.1	na	na	332	*Sigma70_r1_2*Sigma70_r2*Sigma70_r3*Sigma70_r4	A	A.1	SigA.1.5	GCF_000464665.1	RNA polymerase sigma factor, RpoD/SigA family	unplaced scaffold		NZ_KE734694.1	1239196	1240194	-		RS0105235	999	Planktothrix agardhii NIVA-CYA 15	Cyanobacteria	unclassified	Oscillatoriales	Microcoleaceae	Planktothrix
WP_026787254.1	na	na	257	*Sigma70_r2*Sigma70_r3*Sigma70_r4	C	C.1	SigC.1.1	GCF_000464665.1	RNA polymerase sigma factor SigF	unplaced scaffold		NZ_KE734694.1	2834209	2834982	-		RS0112745	774	Planktothrix agardhii NIVA-CYA 15	Cyanobacteria	unclassified	Oscillatoriales	Microcoleaceae	Planktothrix
WP_027249793.1	na	na	218	*Sigma70_r2*Sigma70_r4_2	F	F.1	SigF.1.1	GCF_000464665.1	sigma-70 family RNA polymerase sigma factor	unplaced scaffold		NZ_KE734695.1	559232	559888	-		RS0117915	657	Planktothrix agardhii NIVA-CYA 15	Cyanobacteria	unclassified	Oscillatoriales	Microcoleaceae	Planktothrix
WP_043937951.1	na	na	276	*Sigma70_r2*Sigma70_r4_2	F	F.1	SigF.1.2	GCF_000464665.1	sigma-70 family RNA polymerase sigma factor	unplaced scaffold		NZ_KE734694.1	1054176	1055006	-		RS25530	831	Planktothrix agardhii NIVA-CYA 15	Cyanobacteria	unclassified	Oscillatoriales	Microcoleaceae	Planktothrix
WP_036832228.1	na	na	409	*Sigma70_r4_2*AAA_35	K	K.3	SigK.3.1	GCF_000464665.1	AAA-like domain-containing protein	unplaced scaffold		NZ_KE734694.1	2890533	2891762	+		RS0113020	1230	Planktothrix agardhii NIVA-CYA 15	Cyanobacteria	unclassified	Oscillatoriales	Microcoleaceae	Planktothrix
WP_022605683.1	na	na	328	*Sigma70_r1_2*Sigma70_r2*Sigma70_r3*Sigma70_r4	A	A.1	SigA.1.1	GCF_000473895.1	RNA polymerase sigma factor, RpoD/SigA family	unplaced scaffold		NZ_ASSJ01000031.1	37060	38046	-		RS05440	987	Rubidibacter lacunae KORDI 51-2	Cyanobacteria	unclassified	Chroococcales	Aphanothecaceae	Rubidibacter
WP_022605855.1	na	na	319	*Sigma70_r1_2*Sigma70_r2*Sigma70_r3*Sigma70_r4	A	A.1	SigA.1.2	GCF_000473895.1	RNA polymerase sigma factor, RpoD/SigA family	unplaced scaffold		NZ_ASSJ01000035.1	61392	62351	-		RS05905	960	Rubidibacter lacunae KORDI 51-2	Cyanobacteria	unclassified	Chroococcales	Aphanothecaceae	Rubidibacter
WP_022606213.1	na	na	375	*Sigma70_r1_2*Sigma70_r2*Sigma70_r3*Sigma70_r4	A	A.1	SigA.1.3	GCF_000473895.1	RNA polymerase sigma factor RpoD	unplaced scaffold		NZ_ASSJ01000040.1	49783	50910	-		RS06840	1128	Rubidibacter lacunae KORDI 51-2	Cyanobacteria	unclassified	Chroococcales	Aphanothecaceae	Rubidibacter
WP_040656207.1	na	na	417	*Sigma70_r1_2*Sigma70_r2*Sigma70_r3*Sigma70_r4	A	A.1	SigA.1.4	GCF_000473895.1	RNA polymerase sigma factor SigC	unplaced scaffold		NZ_ASSJ01000073.1	2385	3638	+		RS12740	1254	Rubidibacter lacunae KORDI 51-2	Cyanobacteria	unclassified	Chroococcales	Aphanothecaceae	Rubidibacter
WP_232214520.1	na	na	304	*Sigma70_r1_2*Sigma70_r2*Sigma70_r3*Sigma70_r4	A	A.1	SigA.1.5	GCF_000473895.1	RNA polymerase sigma factor, RpoD/SigA family	unplaced scaffold		NZ_ASSJ01000017.1	112064	112978	+		RS03710	915	Rubidibacter lacunae KORDI 51-2	Cyanobacteria	unclassified	Chroococcales	Aphanothecaceae	Rubidibacter
WP_022609296.1	na	na	258	*Sigma70_r2*Sigma70_r3*Sigma70_r4	C	C.1	SigC.1.1	GCF_000473895.1	RNA polymerase sigma factor SigF	unplaced scaffold		NZ_ASSJ01000085.1	31754	32530	-		RS16480	777	Rubidibacter lacunae KORDI 51-2	Cyanobacteria	unclassified	Chroococcales	Aphanothecaceae	Rubidibacter
WP_022608658.1	na	na	188	*Sigma70_r2*Sigma70_r4_2	F	F.1	SigF.1.1	GCF_000473895.1	sigma-70 family RNA polymerase sigma factor	unplaced scaffold		NZ_ASSJ01000076.1	147580	148146	+		RS13785	567	Rubidibacter lacunae KORDI 51-2	Cyanobacteria	unclassified	Chroococcales	Aphanothecaceae	Rubidibacter
WP_022608883.1	na	na	219	*Sigma70_r2*Sigma70_r4_2	F	F.1	SigF.1.2	GCF_000473895.1	sigma-70 family RNA polymerase sigma factor	unplaced scaffold		NZ_ASSJ01000079.1	154480	155139	+		RS14765	660	Rubidibacter lacunae KORDI 51-2	Cyanobacteria	unclassified	Chroococcales	Aphanothecaceae	Rubidibacter
WP_071783215.1	na	na	223	*Sigma70_r2*Sigma70_r4_2	F	F.1	SigF.1.3	GCF_000473895.1	RNA polymerase sigma factor	unplaced scaffold		NZ_ASSJ01000035.1	104144	104815	-		RS06065	672	Rubidibacter lacunae KORDI 51-2	Cyanobacteria	unclassified	Chroococcales	Aphanothecaceae	Rubidibacter
WP_023064831.1	na	na	333	*Sigma70_r1_2*Sigma70_r2*Sigma70_r3*Sigma70_r4	A	A.1	SigA.1.1	GCF_000478195.2	RNA polymerase sigma factor, RpoD/SigA family	unplaced scaffold		NZ_AUZM01000006.1	80151	81152	-		RS04375	1002	Lyngbya aestuarii BL J	Cyanobacteria	unclassified	Oscillatoriales	Oscillatoriaceae	Lyngbya
WP_023065025.1	na	na	403	*Sigma70_r1_2*Sigma70_r2*Sigma70_r3*Sigma70_r4	A	A.1	SigA.1.2	GCF_000478195.2	RNA polymerase sigma factor SigC	unplaced scaffold		NZ_AUZM01000008.1	52417	53628	+		RS05455	1212	Lyngbya aestuarii BL J	Cyanobacteria	unclassified	Oscillatoriales	Oscillatoriaceae	Lyngbya
WP_023066718.1	na	na	331	*Sigma70_r1_2*Sigma70_r2*Sigma70_r3*Sigma70_r4	A	A.1	SigA.1.3	GCF_000478195.2	sigma-70 family RNA polymerase sigma factor	unplaced scaffold		NZ_AUZM01000026.1	15274	16269	+		RS12795	996	Lyngbya aestuarii BL J	Cyanobacteria	unclassified	Oscillatoriales	Oscillatoriaceae	Lyngbya
WP_023067764.1	na	na	391	*Sigma70_r1_2*Sigma70_r2*Sigma70_r3*Sigma70_r4	A	A.1	SigA.1.4	GCF_000478195.2	RNA polymerase sigma factor RpoD	unplaced scaffold		NZ_AUZM01000044.1	2092	3267	-		RS17655	1176	Lyngbya aestuarii BL J	Cyanobacteria	unclassified	Oscillatoriales	Oscillatoriaceae	Lyngbya
WP_023069022.1	na	na	319	*Sigma70_r1_2*Sigma70_r2*Sigma70_r3*Sigma70_r4	A	A.1	SigA.1.5	GCF_000478195.2	RNA polymerase sigma factor, RpoD/SigA family	unplaced scaffold		NZ_AUZM01000083.1	6339	7298	-		RS23525	960	Lyngbya aestuarii BL J	Cyanobacteria	unclassified	Oscillatoriales	Oscillatoriaceae	Lyngbya
WP_023065207.1	na	na	259	*Sigma70_r2*Sigma70_r3*Sigma70_r4	C	C.1	SigC.1.1	GCF_000478195.2	RNA polymerase sigma factor SigF	unplaced scaffold		NZ_AUZM01000009.1	45520	46299	-		RS05940	780	Lyngbya aestuarii BL J	Cyanobacteria	unclassified	Oscillatoriales	Oscillatoriaceae	Lyngbya
WP_023068619.1	na	na	192	*Sigma70_r2*Sigma70_r4_2	F	F.1	SigF.1.1	GCF_000478195.2	sigma-70 family RNA polymerase sigma factor	unplaced scaffold		NZ_AUZM01000067.1	23638	24216	-		RS21780	579	Lyngbya aestuarii BL J	Cyanobacteria	unclassified	Oscillatoriales	Oscillatoriaceae	Lyngbya
WP_040484168.1	na	na	219	*Sigma70_r2*Sigma70_r4_2	F	F.1	SigF.1.2	GCF_000478195.2	sigma-70 family RNA polymerase sigma factor	unplaced scaffold		NZ_AUZM01000034.1	34662	35321	-		RS15190	660	Lyngbya aestuarii BL J	Cyanobacteria	unclassified	Oscillatoriales	Oscillatoriaceae	Lyngbya
WP_071809933.1	na	na	467	*Sigma70_r2*Sigma70_r4_2	F	F.1	SigF.1.3	GCF_000478195.2	sigma-70 family RNA polymerase sigma factor	unplaced scaffold		NZ_AUZM01000032.1	11034	12437	-		RS29310	1404	Lyngbya aestuarii BL J	Cyanobacteria	unclassified	Oscillatoriales	Oscillatoriaceae	Lyngbya
WP_023069669.1	na	na	397	*Sigma70_r4_2	K	K.1	SigK.1.1	GCF_000478195.2	sigma-70 family RNA polymerase sigma factor	unplaced scaffold		NZ_AUZM01000129.1	5106	6299	-		RS26505	1194	Lyngbya aestuarii BL J	Cyanobacteria	unclassified	Oscillatoriales	Oscillatoriaceae	Lyngbya
WP_028947145.1	na	na	328	*Sigma70_r1_2*Sigma70_r2*Sigma70_r3*Sigma70_r4	A	A.1	SigA.1.1	GCF_000478825.2	RNA polymerase sigma factor, RpoD/SigA family	chromosome		NZ_CP007542.1	2949894	2950880	+		RS13475	987	Synechocystis sp. PCC 6714	Cyanobacteria	unclassified	Synechococcales	Merismopediaceae	Synechocystis
WP_028947733.1	na	na	404	*Sigma70_r1_2*Sigma70_r2*Sigma70_r3*Sigma70_r4	A	A.1	SigA.1.2	GCF_000478825.2	RNA polymerase sigma factor SigC	chromosome		NZ_CP007542.1	2277710	2278924	+		RS10415	1215	Synechocystis sp. PCC 6714	Cyanobacteria	unclassified	Synechococcales	Merismopediaceae	Synechocystis
WP_028948162.1	na	na	318	*Sigma70_r1_2*Sigma70_r2*Sigma70_r3*Sigma70_r4	A	A.1	SigA.1.3	GCF_000478825.2	RNA polymerase sigma factor, RpoD/SigA family	chromosome		NZ_CP007542.1	1773490	1774446	+		RS08025	957	Synechocystis sp. PCC 6714	Cyanobacteria	unclassified	Synechococcales	Merismopediaceae	Synechocystis
WP_028948245.1	na	na	372	*Sigma70_r1_2*Sigma70_r2*Sigma70_r3*Sigma70_r4	A	A.1	SigA.1.4	GCF_000478825.2	RNA polymerase sigma factor, RpoD/SigA family	chromosome		NZ_CP007542.1	3370918	3372036	+		RS15350	1119	Synechocystis sp. PCC 6714	Cyanobacteria	unclassified	Synechococcales	Merismopediaceae	Synechocystis
WP_028949146.1	na	na	425	*Sigma70_r1_2*Sigma70_r2*Sigma70_r3*Sigma70_r4	A	A.1	SigA.1.5	GCF_000478825.2	RNA polymerase sigma factor RpoD	chromosome		NZ_CP007542.1	1153444	1154721	+		RS05160	1278	Synechocystis sp. PCC 6714	Cyanobacteria	unclassified	Synechococcales	Merismopediaceae	Synechocystis
WP_028947386.1	na	na	185	*Sigma70_r2*Sigma70_r4	E	E.1	SigE.1.1	GCF_000478825.2	sigma-70 family RNA polymerase sigma factor	chromosome		NZ_CP007542.1	2646118	2646675	+		RS12140	558	Synechocystis sp. PCC 6714	Cyanobacteria	unclassified	Synechococcales	Merismopediaceae	Synechocystis
WP_028949311.1	na	na	258	*Sigma70_r2*Sigma70_r4	E	E.1	SigE.1.2	GCF_000478825.2	RNA polymerase sigma factor SigF	chromosome		NZ_CP007542.1	577140	577916	-		RS02640	777	Synechocystis sp. PCC 6714	Cyanobacteria	unclassified	Synechococcales	Merismopediaceae	Synechocystis
WP_038530739.1	na	na	193	*Sigma70_r2*Sigma70_r4	E	E.1	SigE.1.3	GCF_000478825.2	sigma-70 family RNA polymerase sigma factor	chromosome		NZ_CP007542.1	2306912	2307493	+		RS10550	582	Synechocystis sp. PCC 6714	Cyanobacteria	unclassified	Synechococcales	Merismopediaceae	Synechocystis
WP_202963101.1	na	na	223	*Sigma70_r2*Sigma70_r4_2	F	F.1	SigF.1.1	GCF_000478825.2	sigma-70 family RNA polymerase sigma factor	chromosome		NZ_CP007542.1	1229059	1229730	-		RS05520	672	Synechocystis sp. PCC 6714	Cyanobacteria	unclassified	Synechococcales	Merismopediaceae	Synechocystis
WP_023172992.1	na	na	308	*Sigma70_r1_2*Sigma70_r2*Sigma70_r3*Sigma70_r4	A	A.1	SigA.1.1	GCF_000484535.1	sigma-70 family RNA polymerase sigma factor	chromosome		NC_022600.1	1670241	1671167	-		RS07935	927	Gloeobacter kilaueensis JS1	Cyanobacteria	Gloeobacteria	Gloeobacterales	Gloeobacteraceae	Gloeobacter
WP_023173878.1	na	na	403	*Sigma70_r1_2*Sigma70_r2*Sigma70_r3*Sigma70_r4	A	A.1	SigA.1.2	GCF_000484535.1	RNA polymerase sigma factor RpoD	chromosome		NC_022600.1	2590716	2591927	+		RS11935	1212	Gloeobacter kilaueensis JS1	Cyanobacteria	Gloeobacteria	Gloeobacterales	Gloeobacteraceae	Gloeobacter
WP_023174387.1	na	na	331	*Sigma70_r1_2*Sigma70_r2*Sigma70_r3*Sigma70_r4	A	A.1	SigA.1.3	GCF_000484535.1	sigma-70 family RNA polymerase sigma factor	chromosome		NC_022600.1	3077297	3078292	-		RS14245	996	Gloeobacter kilaueensis JS1	Cyanobacteria	Gloeobacteria	Gloeobacterales	Gloeobacteraceae	Gloeobacter
WP_023176007.1	na	na	348	*Sigma70_r1_2*Sigma70_r2*Sigma70_r3*Sigma70_r4	A	A.1	SigA.1.4	GCF_000484535.1	RNA polymerase sigma factor RpoD	chromosome		NC_022600.1	4604781	4605827	-		RS21400	1047	Gloeobacter kilaueensis JS1	Cyanobacteria	Gloeobacteria	Gloeobacterales	Gloeobacteraceae	Gloeobacter
WP_051382917.1	na	na	335	*Sigma70_r1_2*Sigma70_r2*Sigma70_r3*Sigma70_r4	A	A.1	SigA.1.5	GCF_000484535.1	RNA polymerase sigma factor, RpoD/SigA family	chromosome		NC_022600.1	390341	391348	-		RS01695	1008	Gloeobacter kilaueensis JS1	Cyanobacteria	Gloeobacteria	Gloeobacterales	Gloeobacteraceae	Gloeobacter
WP_187293921.1	na	na	314	*Sigma70_r1_2*Sigma70_r2*Sigma70_r3*Sigma70_r4	A	A.1	SigA.1.6	GCF_000484535.1	sigma-70 family RNA polymerase sigma factor	chromosome		NC_022600.1	1176607	1177551	+		RS05605	945	Gloeobacter kilaueensis JS1	Cyanobacteria	Gloeobacteria	Gloeobacterales	Gloeobacteraceae	Gloeobacter
WP_187293925.1	na	na	327	*Sigma70_r1_2*Sigma70_r2*Sigma70_r3*Sigma70_r4	A	A.1	SigA.1.7	GCF_000484535.1	RNA polymerase sigma factor, RpoD/SigA family	chromosome		NC_022600.1	1667719	1668702	+		RS07920	984	Gloeobacter kilaueensis JS1	Cyanobacteria	Gloeobacteria	Gloeobacterales	Gloeobacteraceae	Gloeobacter
WP_023174504.1	na	na	187	*Sigma70_r2*Sigma70_r4	E	E.1	SigE.1.1	GCF_000484535.1	sigma-70 family RNA polymerase sigma factor	chromosome		NC_022600.1	3184134	3184697	-		RS14730	564	Gloeobacter kilaueensis JS1	Cyanobacteria	Gloeobacteria	Gloeobacterales	Gloeobacteraceae	Gloeobacter
WP_071824809.1	na	na	220	*Sigma70_r2*Sigma70_r4	E	E.1	SigE.1.2	GCF_000484535.1	sigma-70 family RNA polymerase sigma factor	chromosome		NC_022600.1	2653925	2654587	+		RS12255	663	Gloeobacter kilaueensis JS1	Cyanobacteria	Gloeobacteria	Gloeobacterales	Gloeobacteraceae	Gloeobacter
WP_023173568.1	na	na	257	*Sigma70_r2*Sigma70_r4_2	F	F.1	SigF.1.1	GCF_000484535.1	sigma-70 family RNA polymerase sigma factor	chromosome		NC_022600.1	2290314	2291087	+		RS10595	774	Gloeobacter kilaueensis JS1	Cyanobacteria	Gloeobacteria	Gloeobacterales	Gloeobacteraceae	Gloeobacter
WP_023175250.1	na	na	215	*Sigma70_r2*Sigma70_r4_2	F	F.1	SigF.1.2	GCF_000484535.1	sigma-70 family RNA polymerase sigma factor	chromosome		NC_022600.1	3894091	3894738	-		RS18010	648	Gloeobacter kilaueensis JS1	Cyanobacteria	Gloeobacteria	Gloeobacterales	Gloeobacteraceae	Gloeobacter
WP_051382741.1	na	na	164	*Sigma70_r2*Sigma70_r4_2	F	F.1	SigF.1.3	GCF_000484535.1	sigma-70 family RNA polymerase sigma factor	chromosome		NC_022600.1	1942203	1942697	+		RS08985	495	Gloeobacter kilaueensis JS1	Cyanobacteria	Gloeobacteria	Gloeobacterales	Gloeobacteraceae	Gloeobacter
WP_023171842.1	na	na	230	*Sigma70_r2	H	H.1	SigH.1.1	GCF_000484535.1	sigma-70 family RNA polymerase sigma factor	chromosome		NC_022600.1	601457	602149	+		RS02700	693	Gloeobacter kilaueensis JS1	Cyanobacteria	Gloeobacteria	Gloeobacterales	Gloeobacteraceae	Gloeobacter
WP_023173238.1	na	na	410	*Sigma70_r4	J	J.1	SigJ.1.1	GCF_000484535.1	sigma-70 family RNA polymerase sigma factor	chromosome		NC_022600.1	1962188	1963420	+		RS09080	1233	Gloeobacter kilaueensis JS1	Cyanobacteria	Gloeobacteria	Gloeobacterales	Gloeobacteraceae	Gloeobacter
WP_023175077.1	na	na	296	*Sigma70_r4	J	J.1	SigJ.1.2	GCF_000484535.1	sigma-70 family RNA polymerase sigma factor	chromosome		NC_022600.1	3703710	3704600	-		RS17220	891	Gloeobacter kilaueensis JS1	Cyanobacteria	Gloeobacteria	Gloeobacterales	Gloeobacteraceae	Gloeobacter
WP_041243722.1	na	na	287	*Sigma70_r4	J	J.1	SigJ.1.3	GCF_000484535.1	sigma-70 family RNA polymerase sigma factor	chromosome		NC_022600.1	962634	963497	+		RS04555	864	Gloeobacter kilaueensis JS1	Cyanobacteria	Gloeobacteria	Gloeobacterales	Gloeobacteraceae	Gloeobacter
WP_023171611.1	na	na	586	*Sigma70_r4_2	K	K.1	SigK.1.1	GCF_000484535.1	sigma-70 family RNA polymerase sigma factor	chromosome		NC_022600.1	382196	383956	-		RS01675	1761	Gloeobacter kilaueensis JS1	Cyanobacteria	Gloeobacteria	Gloeobacterales	Gloeobacteraceae	Gloeobacter
WP_041243966.1	na	na	389	*Sigma70_r4_2	K	K.1	SigK.1.2	GCF_000484535.1	sigma-70 family RNA polymerase sigma factor	chromosome		NC_022600.1	3064818	3065987	-		RS14185	1170	Gloeobacter kilaueensis JS1	Cyanobacteria	Gloeobacteria	Gloeobacterales	Gloeobacteraceae	Gloeobacter
WP_023173574.1	na	na	192	*Sigma70_ECF	L	L.1	SigL.1.1	GCF_000484535.1	sigma-70 family RNA polymerase sigma factor	chromosome		NC_022600.1	2298686	2299264	-		RS10620	579	Gloeobacter kilaueensis JS1	Cyanobacteria	Gloeobacteria	Gloeobacterales	Gloeobacteraceae	Gloeobacter
WP_023174376.1	na	na	190	*Sigma70_ECF	L	L.1	SigL.1.2	GCF_000484535.1	sigma-70 family RNA polymerase sigma factor	chromosome		NC_022600.1	3066472	3067044	+		RS14190	573	Gloeobacter kilaueensis JS1	Cyanobacteria	Gloeobacteria	Gloeobacterales	Gloeobacteraceae	Gloeobacter
WP_023174933.1	na	na	192	*Sigma70_ECF	L	L.1	SigL.1.3	GCF_000484535.1	sigma-70 family RNA polymerase sigma factor	chromosome		NC_022600.1	3580001	3580579	-		RS16580	579	Gloeobacter kilaueensis JS1	Cyanobacteria	Gloeobacteria	Gloeobacterales	Gloeobacteraceae	Gloeobacter
WP_041244771.1	na	na	187	*Sigma70_ECF	L	L.1	SigL.1.4	GCF_000484535.1	sigma-70 family RNA polymerase sigma factor	chromosome		NC_022600.1	2923521	2924084	-		RS13575	564	Gloeobacter kilaueensis JS1	Cyanobacteria	Gloeobacteria	Gloeobacterales	Gloeobacteraceae	Gloeobacter
WP_071824936.1	na	na	199	*Sigma70_ECF	L	L.1	SigL.1.5	GCF_000484535.1	sigma-70 family RNA polymerase sigma factor	chromosome		NC_022600.1	4154782	4155381	+		RS19245	600	Gloeobacter kilaueensis JS1	Cyanobacteria	Gloeobacteria	Gloeobacterales	Gloeobacteraceae	Gloeobacter
WP_024123829.1	na	na	388	*Sigma70_r1_2*Sigma70_r2*Sigma70_r3*Sigma70_r4	A	A.1	SigA.1.1	GCF_000505665.1	RNA polymerase sigma factor RpoD	chromosome		NC_023033.1	13123	14289	-		RS00065	1167	Thermosynechococcus sp. NK55a	Cyanobacteria	unclassified	Pseudanabaenales	Thermosynechococcaceae	Thermosynechococcus
WP_024123951.1	na	na	315	*Sigma70_r1_2*Sigma70_r2*Sigma70_r3*Sigma70_r4	A	A.1	SigA.1.2	GCF_000505665.1	RNA polymerase sigma factor, RpoD/SigA family	chromosome		NC_023033.1	151594	152541	-		RS00720	948	Thermosynechococcus sp. NK55a	Cyanobacteria	unclassified	Pseudanabaenales	Thermosynechococcaceae	Thermosynechococcus
WP_024125387.1	na	na	370	*Sigma70_r1_2*Sigma70_r2*Sigma70_r3*Sigma70_r4	A	A.1	SigA.1.3	GCF_000505665.1	RNA polymerase sigma factor, RpoD/SigA family	chromosome		NC_023033.1	1803160	1804272	+		RS08790	1113	Thermosynechococcus sp. NK55a	Cyanobacteria	unclassified	Pseudanabaenales	Thermosynechococcaceae	Thermosynechococcus
WP_157869729.1	na	na	325	*Sigma70_r1_2*Sigma70_r2*Sigma70_r3*Sigma70_r4	A	A.1	SigA.1.4	GCF_000505665.1	RNA polymerase sigma factor, RpoD/SigA family	chromosome		NC_023033.1	2251587	2252564	-		RS10925	978	Thermosynechococcus sp. NK55a	Cyanobacteria	unclassified	Pseudanabaenales	Thermosynechococcaceae	Thermosynechococcus
WP_041429251.1	na	na	261	*Sigma70_r2*Sigma70_r3*Sigma70_r4_2	D	D.1	SigD.1.1	GCF_000505665.1	RNA polymerase sigma factor SigF	chromosome		NC_023033.1	2135097	2135882	+		RS10375	786	Thermosynechococcus sp. NK55a	Cyanobacteria	unclassified	Pseudanabaenales	Thermosynechococcaceae	Thermosynechococcus
WP_024123904.1	na	na	201	*Sigma70_r2*Sigma70_r4_2	F	F.1	SigF.1.1	GCF_000505665.1	sigma-70 family RNA polymerase sigma factor	chromosome		NC_023033.1	100243	100848	-		RS00470	606	Thermosynechococcus sp. NK55a	Cyanobacteria	unclassified	Pseudanabaenales	Thermosynechococcaceae	Thermosynechococcus
WP_024125125.1	na	na	221	*Sigma70_r2*Sigma70_r4_2	F	F.1	SigF.1.2	GCF_000505665.1	sigma-70 family RNA polymerase sigma factor	chromosome		NC_023033.1	1512770	1513435	+		RS07335	666	Thermosynechococcus sp. NK55a	Cyanobacteria	unclassified	Pseudanabaenales	Thermosynechococcaceae	Thermosynechococcus
WP_026785433.1	na	na	319	*Sigma70_r1_2*Sigma70_r2*Sigma70_r3*Sigma70_r4	A	A.1	SigA.1.1	GCF_000710505.1	RNA polymerase sigma factor, RpoD/SigA family	chromosome		NZ_CM002803.1	1914483	1915442	+		RS08560	960	Planktothrix agardhii NIVA-CYA 126/8	Cyanobacteria	unclassified	Oscillatoriales	Microcoleaceae	Planktothrix
WP_042153116.1	na	na	332	*Sigma70_r1_2*Sigma70_r2*Sigma70_r3*Sigma70_r4	A	A.1	SigA.1.2	GCF_000710505.1	RNA polymerase sigma factor, RpoD/SigA family	chromosome		NZ_CM002803.1	1300854	1301852	+		RS05975	999	Planktothrix agardhii NIVA-CYA 126/8	Cyanobacteria	unclassified	Oscillatoriales	Microcoleaceae	Planktothrix
WP_042154444.1	na	na	393	*Sigma70_r1_2*Sigma70_r2*Sigma70_r3*Sigma70_r4	A	A.1	SigA.1.3	GCF_000710505.1	RNA polymerase sigma factor RpoD	chromosome		NZ_CM002803.1	2505242	2506423	+		RS10860	1182	Planktothrix agardhii NIVA-CYA 126/8	Cyanobacteria	unclassified	Oscillatoriales	Microcoleaceae	Planktothrix
WP_042155142.1	na	na	332	*Sigma70_r1_2*Sigma70_r2*Sigma70_r3*Sigma70_r4	A	A.1	SigA.1.4	GCF_000710505.1	RNA polymerase sigma factor, RpoD/SigA family	chromosome		NZ_CM002803.1	3119109	3120107	+		RS13635	999	Planktothrix agardhii NIVA-CYA 126/8	Cyanobacteria	unclassified	Oscillatoriales	Microcoleaceae	Planktothrix
WP_042155320.1	na	na	417	*Sigma70_r1_2*Sigma70_r2*Sigma70_r3*Sigma70_r4	A	A.1	SigA.1.5	GCF_000710505.1	RNA polymerase sigma factor SigC	chromosome		NZ_CM002803.1	3287286	3288539	-		RS14415	1254	Planktothrix agardhii NIVA-CYA 126/8	Cyanobacteria	unclassified	Oscillatoriales	Microcoleaceae	Planktothrix
WP_042156985.1	na	na	422	*Sigma70_r1_2*Sigma70_r2*Sigma70_r3*Sigma70_r4	A	A.1	SigA.1.6	GCF_000710505.1	RNA polymerase sigma factor SigC	chromosome		NZ_CM002803.1	268304	269572	-		RS25655	1269	Planktothrix agardhii NIVA-CYA 126/8	Cyanobacteria	unclassified	Oscillatoriales	Microcoleaceae	Planktothrix
WP_027254885.1	na	na	257	*Sigma70_r2*Sigma70_r3*Sigma70_r4	C	C.1	SigC.1.1	GCF_000710505.1	RNA polymerase sigma factor SigF	chromosome		NZ_CM002803.1	4766092	4766865	-		RS20820	774	Planktothrix agardhii NIVA-CYA 126/8	Cyanobacteria	unclassified	Oscillatoriales	Microcoleaceae	Planktothrix
WP_026796880.1	na	na	218	*Sigma70_r2*Sigma70_r4_2	F	F.1	SigF.1.1	GCF_000710505.1	sigma-70 family RNA polymerase sigma factor	chromosome		NZ_CM002803.1	3210744	3211400	+		RS14075	657	Planktothrix agardhii NIVA-CYA 126/8	Cyanobacteria	unclassified	Oscillatoriales	Microcoleaceae	Planktothrix
WP_035150351.1	na	na	327	*Sigma70_r1_2*Sigma70_r2*Sigma70_r3*Sigma70_r4	A	A.1	SigA.1.1	GCF_000734895.2	RNA polymerase sigma factor, RpoD/SigA family	chromosome		NZ_CP011382.1	1020102	1021085	+		RS04045	984	Calothrix sp. 336/3	Cyanobacteria	unclassified	Nostocales	Calotrichaceae	Calothrix
WP_035154934.1	na	na	318	*Sigma70_r1_2*Sigma70_r2*Sigma70_r3*Sigma70_r4	A	A.1	SigA.1.2	GCF_000734895.2	RNA polymerase sigma factor, RpoD/SigA family	chromosome		NZ_CP011382.1	4171730	4172686	+		RS17375	957	Calothrix sp. 336/3	Cyanobacteria	unclassified	Nostocales	Calotrichaceae	Calothrix
WP_035155784.1	na	na	391	*Sigma70_r1_2*Sigma70_r2*Sigma70_r3*Sigma70_r4	A	A.1	SigA.1.3	GCF_000734895.2	RNA polymerase sigma factor RpoD	chromosome		NZ_CP011382.1	4704193	4705368	+		RS19565	1176	Calothrix sp. 336/3	Cyanobacteria	unclassified	Nostocales	Calotrichaceae	Calothrix
WP_035157059.1	na	na	416	*Sigma70_r1_2*Sigma70_r2*Sigma70_r3*Sigma70_r4	A	A.1	SigA.1.4	GCF_000734895.2	RNA polymerase sigma factor SigC	chromosome		NZ_CP011382.1	5469964	5471214	-		RS22795	1251	Calothrix sp. 336/3	Cyanobacteria	unclassified	Nostocales	Calotrichaceae	Calothrix
WP_035158447.1	na	na	377	*Sigma70_r1_2*Sigma70_r2*Sigma70_r3*Sigma70_r4	A	A.1	SigA.1.5	GCF_000734895.2	RpoD/SigA family RNA polymerase sigma factor	chromosome		NZ_CP011382.1	1253504	1254637	+		RS04905	1134	Calothrix sp. 336/3	Cyanobacteria	unclassified	Nostocales	Calotrichaceae	Calothrix
WP_035156931.1	na	na	258	*Sigma70_r2*Sigma70_r3*Sigma70_r4	C	C.1	SigC.1.1	GCF_000734895.2	RNA polymerase sigma factor SigF	chromosome		NZ_CP011382.1	5385222	5385998	+		RS22470	777	Calothrix sp. 336/3	Cyanobacteria	unclassified	Nostocales	Calotrichaceae	Calothrix
WP_035149496.1	na	na	260	*Sigma70_r2*Sigma70_r3*Sigma70_r4_2	D	D.1	SigD.1.1	GCF_000734895.2	RNA polymerase sigma factor SigF	chromosome		NZ_CP011382.1	461413	462195	+		RS01915	783	Calothrix sp. 336/3	Cyanobacteria	unclassified	Nostocales	Calotrichaceae	Calothrix
WP_035149265.1	na	na	191	*Sigma70_r2*Sigma70_r4_2	F	F.1	SigF.1.1	GCF_000734895.2	sigma-70 family RNA polymerase sigma factor	chromosome		NZ_CP011382.1	320538	321113	-		RS01325	576	Calothrix sp. 336/3	Cyanobacteria	unclassified	Nostocales	Calotrichaceae	Calothrix
WP_035150862.1	na	na	218	*Sigma70_r2*Sigma70_r4_2	F	F.1	SigF.1.2	GCF_000734895.2	sigma-70 family RNA polymerase sigma factor	chromosome		NZ_CP011382.1	1444383	1445039	+		RS05680	657	Calothrix sp. 336/3	Cyanobacteria	unclassified	Nostocales	Calotrichaceae	Calothrix
WP_035152615.1	na	na	194	*Sigma70_r2*Sigma70_r4_2	F	F.1	SigF.1.3	GCF_000734895.2	RNA polymerase sigma factor SigZ	chromosome		NZ_CP011382.1	2385225	2385809	+		RS10040	585	Calothrix sp. 336/3	Cyanobacteria	unclassified	Nostocales	Calotrichaceae	Calothrix
WP_046814748.1	na	na	210	*Sigma70_r2	H	H.1	SigH.1.1	GCF_000734895.2	sigma-70 family RNA polymerase sigma factor	chromosome		NZ_CP011382.1	1885724	1886356	+		RS07575	633	Calothrix sp. 336/3	Cyanobacteria	unclassified	Nostocales	Calotrichaceae	Calothrix
WP_035151383.1	na	na	409	*Sigma70_r2*DUF6596	H	H.3	SigH.3.1	GCF_000734895.2	DNA-directed RNA polymerase sigma-70 factor	chromosome		NZ_CP011382.1	1757470	1758699	-		RS07035	1230	Calothrix sp. 336/3	Cyanobacteria	unclassified	Nostocales	Calotrichaceae	Calothrix
WP_035150529.1	na	na	388	*Sigma70_r4	J	J.1	SigJ.1.1	GCF_000734895.2	sigma-70 family RNA polymerase sigma factor	chromosome		NZ_CP011382.1	1155569	1156735	-		RS04630	1167	Calothrix sp. 336/3	Cyanobacteria	unclassified	Nostocales	Calotrichaceae	Calothrix
WP_035150925.1	na	na	399	*Sigma70_r4	J	J.1	SigJ.1.2	GCF_000734895.2	sigma-70 family RNA polymerase sigma factor	chromosome		NZ_CP011382.1	1477874	1479073	-		RS05825	1200	Calothrix sp. 336/3	Cyanobacteria	unclassified	Nostocales	Calotrichaceae	Calothrix
WP_035153653.1	na	na	370	*CRISPR_Cas6_N*CRISPR_Cas6*Sigma70_r4_2	K	K.2	SigK.2.1	GCF_000734895.2	CRISPR-associated endoribonuclease Cas6	chromosome		NZ_CP011382.1	3066917	3068029	-		RS12950	1113	Calothrix sp. 336/3	Cyanobacteria	unclassified	Nostocales	Calotrichaceae	Calothrix
WP_038542254.1	na	na	376	*Sigma70_r1_2*Sigma70_r2*Sigma70_r3*Sigma70_r4	A	A.1	SigA.1.1	GCF_000737535.1	RpoD/SigA family RNA polymerase sigma factor	chromosome		NZ_CP006269.1	57166	58296	+		RS00350	1131	Synechococcus sp. KORDI-100	Cyanobacteria	unclassified	Synechococcales	Synechococcaceae	Synechococcus
WP_038542363.1	na	na	328	*Sigma70_r1_2*Sigma70_r2*Sigma70_r3*Sigma70_r4	A	A.1	SigA.1.2	GCF_000737535.1	RpoD/SigA family RNA polymerase sigma factor	chromosome		NZ_CP006269.1	113606	114592	+		RS00645	987	Synechococcus sp. KORDI-100	Cyanobacteria	unclassified	Synechococcales	Synechococcaceae	Synechococcus
WP_038543627.1	na	na	434	*Sigma70_r1_2*Sigma70_r2*Sigma70_r3*Sigma70_r4	A	A.1	SigA.1.3	GCF_000737535.1	RNA polymerase sigma factor RpoD	chromosome		NZ_CP006269.1	956252	957556	-		RS04795	1305	Synechococcus sp. KORDI-100	Cyanobacteria	unclassified	Synechococcales	Synechococcaceae	Synechococcus
WP_038545470.1	na	na	308	*Sigma70_r1_2*Sigma70_r2*Sigma70_r3*Sigma70_r4	A	A.1	SigA.1.4	GCF_000737535.1	sigma-70 family RNA polymerase sigma factor	chromosome		NZ_CP006269.1	1970766	1971692	+		RS10110	927	Synechococcus sp. KORDI-100	Cyanobacteria	unclassified	Synechococcales	Synechococcaceae	Synechococcus
WP_038545720.1	na	na	313	*Sigma70_r1_2*Sigma70_r2*Sigma70_r3*Sigma70_r4	A	A.1	SigA.1.5	GCF_000737535.1	RpoD/SigA family RNA polymerase sigma factor	chromosome		NZ_CP006269.1	2066248	2067189	-		RS10665	942	Synechococcus sp. KORDI-100	Cyanobacteria	unclassified	Synechococcales	Synechococcaceae	Synechococcus
WP_204207802.1	na	na	315	*Sigma70_r1_2*Sigma70_r2*Sigma70_r3*Sigma70_r4	A	A.1	SigA.1.6	GCF_000737535.1	RpoD/SigA family RNA polymerase sigma factor	chromosome		NZ_CP006269.1	330293	331240	+		RS01575	948	Synechococcus sp. KORDI-100	Cyanobacteria	unclassified	Synechococcales	Synechococcaceae	Synechococcus
WP_051847402.1	na	na	210	*Sigma70_r2*Sigma70_r4_2	F	F.1	SigF.1.1	GCF_000737535.1	sigma-70 family RNA polymerase sigma factor	chromosome		NZ_CP006269.1	1594766	1595398	-		RS08065	633	Synechococcus sp. KORDI-100	Cyanobacteria	unclassified	Synechococcales	Synechococcaceae	Synechococcus
WP_051847406.1	na	na	269	*Sigma70_r2	H	H.1	SigH.1.1	GCF_000737535.1	sigma-70 family RNA polymerase sigma factor	chromosome		NZ_CP006269.1	1693285	1694094	+		RS14465	810	Synechococcus sp. KORDI-100	Cyanobacteria	unclassified	Synechococcales	Synechococcaceae	Synechococcus
WP_043693694.1	na	na	377	*Sigma70_r1_2*Sigma70_r2*Sigma70_r3*Sigma70_r4	A	A.1	SigA.1.1	GCF_000737575.1	RpoD/SigA family RNA polymerase sigma factor	chromosome		NZ_CP006270.1	1495740	1496873	+		RS07680	1134	Synechococcus sp. KORDI-49	Cyanobacteria	unclassified	Synechococcales	Synechococcaceae	Synechococcus
WP_043693859.1	na	na	328	*Sigma70_r1_2*Sigma70_r2*Sigma70_r3*Sigma70_r4	A	A.1	SigA.1.2	GCF_000737575.1	RpoD/SigA family RNA polymerase sigma factor	chromosome		NZ_CP006270.1	1576287	1577273	+		RS08000	987	Synechococcus sp. KORDI-49	Cyanobacteria	unclassified	Synechococcales	Synechococcaceae	Synechococcus
WP_043694202.1	na	na	332	*Sigma70_r1_2*Sigma70_r2*Sigma70_r3*Sigma70_r4	A	A.1	SigA.1.3	GCF_000737575.1	RpoD/SigA family RNA polymerase sigma factor	chromosome		NZ_CP006270.1	1724169	1725167	+		RS08715	999	Synechococcus sp. KORDI-49	Cyanobacteria	unclassified	Synechococcales	Synechococcaceae	Synechococcus
WP_043695595.1	na	na	480	*Sigma70_r1_2*Sigma70_r2*Sigma70_r3*Sigma70_r4	A	A.1	SigA.1.4	GCF_000737575.1	RNA polymerase sigma factor RpoD	chromosome		NZ_CP006270.1	2286124	2287566	-		RS11560	1443	Synechococcus sp. KORDI-49	Cyanobacteria	unclassified	Synechococcales	Synechococcaceae	Synechococcus
WP_043696170.1	na	na	313	*Sigma70_r1_2*Sigma70_r2*Sigma70_r3*Sigma70_r4	A	A.1	SigA.1.5	GCF_000737575.1	RpoD/SigA family RNA polymerase sigma factor	chromosome		NZ_CP006270.1	2511919	2512860	+		RS12675	942	Synechococcus sp. KORDI-49	Cyanobacteria	unclassified	Synechococcales	Synechococcaceae	Synechococcus
WP_043696336.1	na	na	308	*Sigma70_r1_2*Sigma70_r2*Sigma70_r3*Sigma70_r4	A	A.1	SigA.1.6	GCF_000737575.1	sigma-70 family RNA polymerase sigma factor	chromosome		NZ_CP006270.1	72907	73833	-		RS00340	927	Synechococcus sp. KORDI-49	Cyanobacteria	unclassified	Synechococcales	Synechococcaceae	Synechococcus
WP_052378131.1	na	na	198	*Sigma70_r2*Sigma70_r4_2	F	F.1	SigF.1.1	GCF_000737575.1	sigma-70 family RNA polymerase sigma factor	chromosome		NZ_CP006270.1	342370	342966	+		RS01865	597	Synechococcus sp. KORDI-49	Cyanobacteria	unclassified	Synechococcales	Synechococcaceae	Synechococcus
WP_052378139.1	na	na	243	*Sigma70_r2	H	H.1	SigH.1.1	GCF_000737575.1	sigma-70 family RNA polymerase sigma factor	chromosome		NZ_CP006270.1	405324	406055	+		RS12975	732	Synechococcus sp. KORDI-49	Cyanobacteria	unclassified	Synechococcales	Synechococcaceae	Synechococcus
WP_038552078.1	na	na	328	*Sigma70_r1_2*Sigma70_r2*Sigma70_r3*Sigma70_r4	A	A.1	SigA.1.1	GCF_000737595.1	RpoD/SigA family RNA polymerase sigma factor	chromosome		NZ_CP006271.1	510274	511260	-		RS02545	987	Synechococcus sp. KORDI-52	Cyanobacteria	unclassified	Synechococcales	Synechococcaceae	Synechococcus
WP_038552224.1	na	na	377	*Sigma70_r1_2*Sigma70_r2*Sigma70_r3*Sigma70_r4	A	A.1	SigA.1.2	GCF_000737595.1	RpoD/SigA family RNA polymerase sigma factor	chromosome		NZ_CP006271.1	572893	574026	-		RS02880	1134	Synechococcus sp. KORDI-52	Cyanobacteria	unclassified	Synechococcales	Synechococcaceae	Synechococcus
WP_038556004.1	na	na	312	*Sigma70_r1_2*Sigma70_r2*Sigma70_r3*Sigma70_r4	A	A.1	SigA.1.3	GCF_000737595.1	RpoD/SigA family RNA polymerase sigma factor	chromosome		NZ_CP006271.1	2223732	2224670	-		RS11400	939	Synechococcus sp. KORDI-52	Cyanobacteria	unclassified	Synechococcales	Synechococcaceae	Synechococcus
WP_038556319.1	na	na	459	*Sigma70_r1_2*Sigma70_r2*Sigma70_r3*Sigma70_r4	A	A.1	SigA.1.4	GCF_000737595.1	RNA polymerase sigma factor RpoD	chromosome		NZ_CP006271.1	2413153	2414532	+		RS12330	1380	Synechococcus sp. KORDI-52	Cyanobacteria	unclassified	Synechococcales	Synechococcaceae	Synechococcus
WP_038557276.1	na	na	308	*Sigma70_r1_2*Sigma70_r2*Sigma70_r3*Sigma70_r4	A	A.1	SigA.1.5	GCF_000737595.1	sigma-70 family RNA polymerase sigma factor	chromosome		NZ_CP006271.1	2135855	2136781	+		RS10920	927	Synechococcus sp. KORDI-52	Cyanobacteria	unclassified	Synechococcales	Synechococcaceae	Synechococcus
WP_216725539.1	na	na	309	*Sigma70_r1_2*Sigma70_r2*Sigma70_r3*Sigma70_r4	A	A.1	SigA.1.6	GCF_000737595.1	RNA polymerase sigma factor, RpoD/SigA family	chromosome		NZ_CP006271.1	373828	374757	-		RS01930	930	Synechococcus sp. KORDI-52	Cyanobacteria	unclassified	Synechococcales	Synechococcaceae	Synechococcus
WP_051834341.1	na	na	170	*Sigma70_r2*Sigma70_r4	E	E.1	SigE.1.1	GCF_000737595.1	sigma-70 family RNA polymerase sigma factor	chromosome		NZ_CP006271.1	2044799	2045311	+		RS10435	513	Synechococcus sp. KORDI-52	Cyanobacteria	unclassified	Synechococcales	Synechococcaceae	Synechococcus
WP_038557166.1	na	na	139	*Sigma70_r2	H	H.1	SigH.1.1	GCF_000737595.1	sigma-70 family RNA polymerase sigma factor	chromosome		NZ_CP006271.1	1821433	1821852	+		RS09290	420	Synechococcus sp. KORDI-52	Cyanobacteria	unclassified	Synechococcales	Synechococcaceae	Synechococcus
WP_084221976.1	na	na	189	*Sigma70_r2	H	H.1	SigH.1.2	GCF_000737595.1	sigma-70 family RNA polymerase sigma factor	chromosome		NZ_CP006271.1	1756965	1757534	+		RS08975	570	Synechococcus sp. KORDI-52	Cyanobacteria	unclassified	Synechococcales	Synechococcaceae	Synechococcus
WP_038555055.1	na	na	85	*Sigma70_r4	J	J.1	SigJ.1.1	GCF_000737595.1	sigma-70 family RNA polymerase sigma factor	chromosome		NZ_CP006271.1	1821901	1822158	+		RS09295	258	Synechococcus sp. KORDI-52	Cyanobacteria	unclassified	Synechococcales	Synechococcaceae	Synechococcus
WP_162175617.1	na	na	37	*Sigma70_r4	J	J.1	SigJ.1.2	GCF_000737595.1	hypothetical protein	chromosome		NZ_CP006271.1	1757531	1757644	+		RS14655	114	Synechococcus sp. KORDI-52	Cyanobacteria	unclassified	Synechococcales	Synechococcaceae	Synechococcus
WP_042849952.1	na	na	394	*Sigma70_r1_2*Sigma70_r2*Sigma70_r3*Sigma70_r4	A	A.1	SigA.1.1	GCF_000757845.1	RNA polymerase sigma factor RpoD	chromosome		NZ_CP007753.1	471970	473154	-		RS02625	1185	Prochlorococcus sp. MIT 0604	Cyanobacteria	unclassified	Synechococcales	Prochlorococcaceae	Prochlorococcus
WP_042850025.1	na	na	307	*Sigma70_r1_2*Sigma70_r2*Sigma70_r3*Sigma70_r4	A	A.1	SigA.1.2	GCF_000757845.1	sigma-70 family RNA polymerase sigma factor	chromosome		NZ_CP007753.1	543167	544090	-		RS03030	924	Prochlorococcus sp. MIT 0604	Cyanobacteria	unclassified	Synechococcales	Prochlorococcaceae	Prochlorococcus
WP_042850843.1	na	na	313	*Sigma70_r1_2*Sigma70_r2*Sigma70_r3*Sigma70_r4	A	A.1	SigA.1.3	GCF_000757845.1	RpoD/SigA family RNA polymerase sigma factor	chromosome		NZ_CP007753.1	1335314	1336255	-		RS07420	942	Prochlorococcus sp. MIT 0604	Cyanobacteria	unclassified	Synechococcales	Prochlorococcaceae	Prochlorococcus
WP_042851162.1	na	na	333	*Sigma70_r1_2*Sigma70_r2*Sigma70_r3*Sigma70_r4	A	A.1	SigA.1.4	GCF_000757845.1	RpoD/SigA family RNA polymerase sigma factor	chromosome		NZ_CP007753.1	1668520	1669521	-		RS09230	1002	Prochlorococcus sp. MIT 0604	Cyanobacteria	unclassified	Synechococcales	Prochlorococcaceae	Prochlorococcus
WP_042851241.1	na	na	339	*Sigma70_r1_2*Sigma70_r2*Sigma70_r3*Sigma70_r4	A	A.1	SigA.1.5	GCF_000757845.1	RpoD/SigA family RNA polymerase sigma factor	chromosome		NZ_CP007753.1	1754795	1755814	+		RS09620	1020	Prochlorococcus sp. MIT 0604	Cyanobacteria	unclassified	Synechococcales	Prochlorococcaceae	Prochlorococcus
WP_038651635.1	na	na	420	*Sigma70_r1_2*Sigma70_r2*Sigma70_r3*Sigma70_r4	A	A.1	SigA.1.1	GCF_000757865.1	RNA polymerase sigma factor RpoD	chromosome		NZ_CP007754.1	530172	531434	-		RS02780	1263	Prochlorococcus sp. MIT 0801	Cyanobacteria	unclassified	Synechococcales	Prochlorococcaceae	Prochlorococcus
WP_038654583.1	na	na	335	*Sigma70_r1_2*Sigma70_r2*Sigma70_r3*Sigma70_r4	A	A.1	SigA.1.2	GCF_000757865.1	RpoD/SigA family RNA polymerase sigma factor	chromosome		NZ_CP007754.1	1774249	1775256	-		RS09610	1008	Prochlorococcus sp. MIT 0801	Cyanobacteria	unclassified	Synechococcales	Prochlorococcaceae	Prochlorococcus
WP_038654834.1	na	na	340	*Sigma70_r1_2*Sigma70_r2*Sigma70_r3*Sigma70_r4	A	A.1	SigA.1.3	GCF_000757865.1	RpoD/SigA family RNA polymerase sigma factor	chromosome		NZ_CP007754.1	1900858	1901880	+		RS10150	1023	Prochlorococcus sp. MIT 0801	Cyanobacteria	unclassified	Synechococcales	Prochlorococcaceae	Prochlorococcus
WP_038655411.1	na	na	313	*Sigma70_r1_2*Sigma70_r2*Sigma70_r3*Sigma70_r4	A	A.1	SigA.1.4	GCF_000757865.1	RpoD/SigA family RNA polymerase sigma factor	chromosome		NZ_CP007754.1	1435749	1436690	-		RS07765	942	Prochlorococcus sp. MIT 0801	Cyanobacteria	unclassified	Synechococcales	Prochlorococcaceae	Prochlorococcus
WP_081930456.1	na	na	307	*Sigma70_r1_2*Sigma70_r2*Sigma70_r3*Sigma70_r4	A	A.1	SigA.1.5	GCF_000757865.1	sigma-70 family RNA polymerase sigma factor	chromosome		NZ_CP007754.1	601600	602523	-		RS03175	924	Prochlorococcus sp. MIT 0801	Cyanobacteria	unclassified	Synechococcales	Prochlorococcaceae	Prochlorococcus
WP_038074163.1	na	na	324	*Sigma70_r1_2*Sigma70_r2*Sigma70_r3*Sigma70_r4	A	A.1	SigA.1.1	GCF_000760695.4	sigma-70 family RNA polymerase sigma factor	unplaced scaffold		NZ_JHEG04000001.1	7329433	7330407	+		RS29930	975	Tolypothrix bouteillei VB521301	Cyanobacteria	unclassified	Nostocales	Tolypothrichaceae	Tolypothrix
WP_038074378.1	na	na	331	*Sigma70_r1_2*Sigma70_r2*Sigma70_r3*Sigma70_r4	A	A.1	SigA.1.2	GCF_000760695.4	RNA polymerase sigma factor, RpoD/SigA family	unplaced scaffold		NZ_JHEG04000001.1	7760018	7761013	+		RS31750	996	Tolypothrix bouteillei VB521301	Cyanobacteria	unclassified	Nostocales	Tolypothrichaceae	Tolypothrix
WP_038077692.1	na	na	318	*Sigma70_r1_2*Sigma70_r2*Sigma70_r3*Sigma70_r4	A	A.1	SigA.1.3	GCF_000760695.4	RNA polymerase sigma factor, RpoD/SigA family	unplaced scaffold		NZ_JHEG04000001.1	6828797	6829753	+		RS27745	957	Tolypothrix bouteillei VB521301	Cyanobacteria	unclassified	Nostocales	Tolypothrichaceae	Tolypothrix
WP_038078738.1	na	na	393	*Sigma70_r1_2*Sigma70_r2*Sigma70_r3*Sigma70_r4	A	A.1	SigA.1.4	GCF_000760695.4	RNA polymerase sigma factor RpoD	unplaced scaffold		NZ_JHEG04000001.1	3206250	3207431	+		RS12785	1182	Tolypothrix bouteillei VB521301	Cyanobacteria	unclassified	Nostocales	Tolypothrichaceae	Tolypothrix
WP_038080586.1	na	na	394	*Sigma70_r1_2*Sigma70_r2*Sigma70_r3*Sigma70_r4	A	A.1	SigA.1.5	GCF_000760695.4	RpoD/SigA family RNA polymerase sigma factor	unplaced scaffold		NZ_JHEG04000001.1	314127	315311	+		RS01280	1185	Tolypothrix bouteillei VB521301	Cyanobacteria	unclassified	Nostocales	Tolypothrichaceae	Tolypothrix
WP_038081418.1	na	na	327	*Sigma70_r1_2*Sigma70_r2*Sigma70_r3*Sigma70_r4	A	A.1	SigA.1.6	GCF_000760695.4	RNA polymerase sigma factor, RpoD/SigA family	unplaced scaffold		NZ_JHEG04000001.1	1222808	1223791	+		RS04770	984	Tolypothrix bouteillei VB521301	Cyanobacteria	unclassified	Nostocales	Tolypothrichaceae	Tolypothrix
WP_038089287.1	na	na	416	*Sigma70_r1_2*Sigma70_r2*Sigma70_r3*Sigma70_r4	A	A.1	SigA.1.7	GCF_000760695.4	RNA polymerase sigma factor SigC	unplaced scaffold		NZ_JHEG04000001.1	8368668	8369918	+		RS34265	1251	Tolypothrix bouteillei VB521301	Cyanobacteria	unclassified	Nostocales	Tolypothrichaceae	Tolypothrix
WP_038090286.1	na	na	332	*Sigma70_r1_2*Sigma70_r2*Sigma70_r3*Sigma70_r4	A	A.1	SigA.1.8	GCF_000760695.4	RpoD/SigA family RNA polymerase sigma factor	unplaced scaffold		NZ_JHEG04000001.1	6979248	6980246	-		RS28365	999	Tolypothrix bouteillei VB521301	Cyanobacteria	unclassified	Nostocales	Tolypothrichaceae	Tolypothrix
WP_202048727.1	na	na	2285	*Sigma70_r1_2*Sigma70_r2*Sigma70_r3*Sigma70_r4	A	A.1	SigA.1.9	GCF_000760695.4	sigma-70 family RNA polymerase sigma factor	unplaced scaffold		NZ_JHEG04000001.1	6439575	6446432	+		RS26095	6858	Tolypothrix bouteillei VB521301	Cyanobacteria	unclassified	Nostocales	Tolypothrichaceae	Tolypothrix
WP_038074707.1	na	na	258	*Sigma70_r2*Sigma70_r3*Sigma70_r4	C	C.1	SigC.1.1	GCF_000760695.4	RNA polymerase sigma factor SigF	unplaced scaffold		NZ_JHEG04000001.1	3747259	3748035	+		RS14795	777	Tolypothrix bouteillei VB521301	Cyanobacteria	unclassified	Nostocales	Tolypothrichaceae	Tolypothrix
WP_038082611.1	na	na	263	*Sigma70_r2*Sigma70_r3*Sigma70_r4_2	D	D.1	SigD.1.1	GCF_000760695.4	RNA polymerase sigma factor SigF	unplaced scaffold		NZ_JHEG04000001.1	8562237	8563028	+		RS34980	792	Tolypothrix bouteillei VB521301	Cyanobacteria	unclassified	Nostocales	Tolypothrichaceae	Tolypothrix
WP_038086999.1	na	na	218	*Sigma70_r2*Sigma70_r4_2	F	F.1	SigF.1.1	GCF_000760695.4	sigma-70 family RNA polymerase sigma factor	unplaced scaffold		NZ_JHEG04000001.1	2538502	2539158	-		RS10210	657	Tolypothrix bouteillei VB521301	Cyanobacteria	unclassified	Nostocales	Tolypothrichaceae	Tolypothrix
WP_167844727.1	na	na	288	*Sigma70_r2*Sigma70_r4_2*zf-C4_ClpX	F	F.3	SigF.3.1	GCF_000760695.4	sigma-70 family RNA polymerase sigma factor	unplaced scaffold		NZ_JHEG04000001.1	5265985	5266851	-		RS21185	867	Tolypothrix bouteillei VB521301	Cyanobacteria	unclassified	Nostocales	Tolypothrichaceae	Tolypothrix
WP_038086416.1	na	na	397	*Sigma70_r4	J	J.1	SigJ.1.1	GCF_000760695.4	sigma-70 family RNA polymerase sigma factor	unplaced scaffold		NZ_JHEG04000001.1	9336381	9337574	-		RS38225	1194	Tolypothrix bouteillei VB521301	Cyanobacteria	unclassified	Nostocales	Tolypothrichaceae	Tolypothrix
WP_050046700.1	na	na	90	*Sigma70_r4	J	J.1	SigJ.1.2	GCF_000760695.4	hypothetical protein	unplaced scaffold		NZ_JHEG04000001.1	7392969	7393241	+		RS30210	273	Tolypothrix bouteillei VB521301	Cyanobacteria	unclassified	Nostocales	Tolypothrichaceae	Tolypothrix
WP_038082854.1	na	na	395	*Sigma70_r4_2	K	K.1	SigK.1.1	GCF_000760695.4	sigma-70 family RNA polymerase sigma factor	unplaced scaffold		NZ_JHEG04000001.1	4219670	4220857	+		RS16780	1188	Tolypothrix bouteillei VB521301	Cyanobacteria	unclassified	Nostocales	Tolypothrichaceae	Tolypothrix
WP_167844738.1	na	na	192	*Sigma70_r4_2	K	K.1	SigK.1.2	GCF_000760695.4	sigma-70 family RNA polymerase sigma factor	unplaced scaffold		NZ_JHEG04000001.1	5787981	5788559	+		RS23285	579	Tolypothrix bouteillei VB521301	Cyanobacteria	unclassified	Nostocales	Tolypothrichaceae	Tolypothrix
WP_036531271.1	na	na	384	*Sigma70_r1_2*Sigma70_r2*Sigma70_r3*Sigma70_r4	A	A.1	SigA.1.1	GCF_000775285.1	RNA polymerase sigma factor RpoD	unplaced scaffold		NZ_JJML01000007.1	116158	117312	-		RS03985	1155	Neosynechococcus sphagnicola sy1	Cyanobacteria	unclassified	Pseudanabaenales	Leptolyngbyaceae	Neosynechococcus
WP_052128346.1	na	na	330	*Sigma70_r1_2*Sigma70_r2*Sigma70_r3*Sigma70_r4	A	A.1	SigA.1.2	GCF_000775285.1	RNA polymerase sigma factor, RpoD/SigA family	unplaced scaffold		NZ_JJML01000007.1	88395	89387	+		RS03855	993	Neosynechococcus sphagnicola sy1	Cyanobacteria	unclassified	Pseudanabaenales	Leptolyngbyaceae	Neosynechococcus
WP_204368643.1	na	na	384	*Sigma70_r1_2*Sigma70_r2*Sigma70_r3*Sigma70_r4	A	A.1	SigA.1.3	GCF_000775285.1	RNA polymerase sigma factor SigC	unplaced scaffold		NZ_JJML01000034.1	4824	5978	-		RS14105	1155	Neosynechococcus sphagnicola sy1	Cyanobacteria	unclassified	Pseudanabaenales	Leptolyngbyaceae	Neosynechococcus
WP_036535393.1	na	na	257	*Sigma70_r2*Sigma70_r3*Sigma70_r4	C	C.1	SigC.1.1	GCF_000775285.1	RNA polymerase sigma factor SigF	unplaced scaffold		NZ_JJML01000044.1	38881	39654	-		RS16245	774	Neosynechococcus sphagnicola sy1	Cyanobacteria	unclassified	Pseudanabaenales	Leptolyngbyaceae	Neosynechococcus
WP_036531182.1	na	na	261	*Sigma70_r2*Sigma70_r3*Sigma70_r4_2	D	D.1	SigD.1.1	GCF_000775285.1	RNA polymerase sigma factor SigF	unplaced scaffold		NZ_JJML01000007.1	12248	13033	-		RS03510	786	Neosynechococcus sphagnicola sy1	Cyanobacteria	unclassified	Pseudanabaenales	Leptolyngbyaceae	Neosynechococcus
WP_036532012.1	na	na	190	*Sigma70_r2*Sigma70_r4_2	F	F.1	SigF.1.1	GCF_000775285.1	sigma-70 family RNA polymerase sigma factor	unplaced scaffold		NZ_JJML01000015.1	64711	65283	-		RS06870	573	Neosynechococcus sphagnicola sy1	Cyanobacteria	unclassified	Pseudanabaenales	Leptolyngbyaceae	Neosynechococcus
WP_036536609.1	na	na	183	*Sigma70_r2*Sigma70_r4_2	F	F.1	SigF.1.2	GCF_000775285.1	sigma-70 family RNA polymerase sigma factor	unplaced scaffold		NZ_JJML01000070.1	2267	2818	+		RS19205	552	Neosynechococcus sphagnicola sy1	Cyanobacteria	unclassified	Pseudanabaenales	Leptolyngbyaceae	Neosynechococcus
WP_052128566.1	na	na	198	*Sigma70_r2*Sigma70_r4_2	F	F.1	SigF.1.3	GCF_000775285.1	sigma-70 family RNA polymerase sigma factor	unplaced scaffold		NZ_JJML01000017.1	119664	120260	+		RS08835	597	Neosynechococcus sphagnicola sy1	Cyanobacteria	unclassified	Pseudanabaenales	Leptolyngbyaceae	Neosynechococcus
WP_011377664.1	na	na	399	*Sigma70_r1_2*Sigma70_r2*Sigma70_r3*Sigma70_r4	A	A.1	SigA.1.1	GCF_000817325.1	RNA polymerase sigma factor RpoD	chromosome		NZ_CP006471.1	2614790	2615989	+		RS12940	1200	Synechococcus sp. UTEX 2973	Cyanobacteria	unclassified	Synechococcales	Synechococcaceae	Synechococcus
WP_011244555.1	na	na	398	*Sigma70_r1_2*Sigma70_r2*Sigma70_r3*Sigma70_r4	A	A.1	SigA.1.2	GCF_000817325.1	RNA polymerase sigma factor SigC	chromosome		NZ_CP006471.1	1346650	1347846	-		RS06910	1197	Synechococcus sp. UTEX 2973	Cyanobacteria	unclassified	Synechococcales	Synechococcaceae	Synechococcus
WP_011378168.1	na	na	320	*Sigma70_r1_2*Sigma70_r2*Sigma70_r3*Sigma70_r4	A	A.1	SigA.1.3	GCF_000817325.1	circadian expression RNA polymerase sigma factor SigA2	chromosome		NZ_CP006471.1	1446904	1447866	+		RS07410	963	Synechococcus sp. UTEX 2973	Cyanobacteria	unclassified	Synechococcales	Synechococcaceae	Synechococcus
WP_011378081.1	na	na	310	*Sigma70_r1_2*Sigma70_r2*Sigma70_r3*Sigma70_r4	A	A.1	SigA.1.4	GCF_000817325.1	RpoD/SigA family RNA polymerase sigma factor	chromosome		NZ_CP006471.1	1658104	1659036	-		RS08405	933	Synechococcus sp. UTEX 2973	Cyanobacteria	unclassified	Synechococcales	Synechococcaceae	Synechococcus
WP_011377675.1	na	na	320	*Sigma70_r1_2*Sigma70_r2*Sigma70_r3*Sigma70_r4	A	A.1	SigA.1.5	GCF_000817325.1	RNA polymerase sigma factor, RpoD/SigA family	chromosome		NZ_CP006471.1	2590907	2591869	-		RS12825	963	Synechococcus sp. UTEX 2973	Cyanobacteria	unclassified	Synechococcales	Synechococcaceae	Synechococcus
WP_011243265.1	na	na	311	*Sigma70_r1_2*Sigma70_r2*Sigma70_r3*Sigma70_r4	A	A.1	SigA.1.6	GCF_000817325.1	RpoD/SigA family RNA polymerase sigma factor	chromosome		NZ_CP006471.1	16685	17620	+		RS00090	936	Synechococcus sp. UTEX 2973	Cyanobacteria	unclassified	Synechococcales	Synechococcaceae	Synechococcus
WP_011244805.1	na	na	259	*Sigma70_r2*Sigma70_r3*Sigma70_r4	C	C.1	SigC.1.1	GCF_000817325.1	RNA polymerase sigma factor SigF	chromosome		NZ_CP006471.1	1605039	1605818	-		RS08190	780	Synechococcus sp. UTEX 2973	Cyanobacteria	unclassified	Synechococcales	Synechococcaceae	Synechococcus
WP_011244401.1	na	na	196	*Sigma70_r2*Sigma70_r4	E	E.1	SigE.1.1	GCF_000817325.1	sigma-70 family RNA polymerase sigma factor	chromosome		NZ_CP006471.1	1190855	1191445	-		RS06130	591	Synechococcus sp. UTEX 2973	Cyanobacteria	unclassified	Synechococcales	Synechococcaceae	Synechococcus
WP_011244481.1	na	na	218	*Sigma70_r2*Sigma70_r4_2	F	F.1	SigF.1.1	GCF_000817325.1	sigma-70 family RNA polymerase sigma factor	chromosome		NZ_CP006471.1	1264578	1265234	+		RS06530	657	Synechococcus sp. UTEX 2973	Cyanobacteria	unclassified	Synechococcales	Synechococcaceae	Synechococcus
WP_039755650.1	na	na	249	*Sigma70_r2*Sigma70_r4_2	F	F.1	SigF.1.2	GCF_000817325.1	RNA polymerase sigma factor SigF	chromosome		NZ_CP006471.1	1411155	1411904	-		RS07230	750	Synechococcus sp. UTEX 2973	Cyanobacteria	unclassified	Synechococcales	Synechococcaceae	Synechococcus
WP_039714253.1	na	na	330	*Sigma70_r1_2*Sigma70_r2*Sigma70_r3*Sigma70_r4	A	A.1	SigA.1.1	GCF_000817735.3	RNA polymerase sigma factor, RpoD/SigA family	unplaced scaffold		NZ_JTJC03000003.1	171978	172970	+		RS12550	993	Scytonema millei VB511283	Cyanobacteria	unclassified	Nostocales	Scytonemataceae	Scytonema
WP_039714940.1	na	na	416	*Sigma70_r1_2*Sigma70_r2*Sigma70_r3*Sigma70_r4	A	A.1	SigA.1.2	GCF_000817735.3	RNA polymerase sigma factor SigC	unplaced scaffold		NZ_JTJC03000001.1	305715	306965	+		RS01355	1251	Scytonema millei VB511283	Cyanobacteria	unclassified	Nostocales	Scytonemataceae	Scytonema
WP_039716492.1	na	na	392	*Sigma70_r1_2*Sigma70_r2*Sigma70_r3*Sigma70_r4	A	A.1	SigA.1.3	GCF_000817735.3	RNA polymerase sigma factor RpoD	unplaced scaffold		NZ_JTJC03000002.1	580514	581692	+		RS10395	1179	Scytonema millei VB511283	Cyanobacteria	unclassified	Nostocales	Scytonemataceae	Scytonema
WP_039716965.1	na	na	318	*Sigma70_r1_2*Sigma70_r2*Sigma70_r3*Sigma70_r4	A	A.1	SigA.1.4	GCF_000817735.3	RNA polymerase sigma factor, RpoD/SigA family	unplaced scaffold		NZ_JTJC03000004.1	495825	496781	-		RS17280	957	Scytonema millei VB511283	Cyanobacteria	unclassified	Nostocales	Scytonemataceae	Scytonema
WP_132867186.1	na	na	400	*Sigma70_r1_2*Sigma70_r2*Sigma70_r3*Sigma70_r4	A	A.1	SigA.1.5	GCF_000817735.3	RpoD/SigA family RNA polymerase sigma factor	unplaced scaffold		NZ_JTJC03000004.1	466073	467275	+		RS17145	1203	Scytonema millei VB511283	Cyanobacteria	unclassified	Nostocales	Scytonemataceae	Scytonema
WP_015153477.1	na	na	260	*Sigma70_r2*Sigma70_r3*Sigma70_r4	C	C.1	SigC.1.1	GCF_000817735.3	RNA polymerase sigma factor SigF	unplaced scaffold		NZ_JTJC03000001.1	1577147	1577929	+		RS06995	783	Scytonema millei VB511283	Cyanobacteria	unclassified	Nostocales	Scytonemataceae	Scytonema
WP_039714350.1	na	na	196	*Sigma70_r2*Sigma70_r4	E	E.1	SigE.1.1	GCF_000817735.3	sigma-70 family RNA polymerase sigma factor	unplaced scaffold		NZ_JTJC03000008.1	85323	85913	+		RS22660	591	Scytonema millei VB511283	Cyanobacteria	unclassified	Nostocales	Scytonemataceae	Scytonema
WP_039713047.1	na	na	261	*Sigma70_r2*Sigma70_r4_2	F	F.1	SigF.1.1	GCF_000817735.3	RNA polymerase sigma factor SigF	unplaced scaffold		NZ_JTJC03000010.1	72723	73508	-		RS24175	786	Scytonema millei VB511283	Cyanobacteria	unclassified	Nostocales	Scytonemataceae	Scytonema
WP_039713714.1	na	na	219	*Sigma70_r2*Sigma70_r4_2	F	F.1	SigF.1.2	GCF_000817735.3	sigma-70 family RNA polymerase sigma factor	unplaced scaffold		NZ_JTJC03000017.1	224819	225478	+		RS26650	660	Scytonema millei VB511283	Cyanobacteria	unclassified	Nostocales	Scytonemataceae	Scytonema
WP_039716781.1	na	na	253	*Sigma70_r2*Sigma70_r4_2	F	F.1	SigF.1.3	GCF_000817735.3	sigma-70 family RNA polymerase sigma factor	unplaced scaffold		NZ_JTJC03000002.1	166463	167224	+		RS08365	762	Scytonema millei VB511283	Cyanobacteria	unclassified	Nostocales	Scytonemataceae	Scytonema
WP_039716943.1	na	na	418	*Sigma70_r2*Sigma70_r4_2*DUF6596	F	F.3	SigF.3.1	GCF_000817735.3	RNA polymerase sigma factor	unplaced scaffold		NZ_JTJC03000004.1	518985	520241	+		RS17420	1257	Scytonema millei VB511283	Cyanobacteria	unclassified	Nostocales	Scytonemataceae	Scytonema
WP_039713171.1	na	na	404	*Sigma70_r4_2	K	K.1	SigK.1.1	GCF_000817735.3	sigma-70 family RNA polymerase sigma factor	unplaced scaffold		NZ_JTJC03000003.1	674545	675759	-		RS14920	1215	Scytonema millei VB511283	Cyanobacteria	unclassified	Nostocales	Scytonemataceae	Scytonema
WP_166275742.1	na	na	328	*Sigma70_r1_2*Sigma70_r2*Sigma70_r3*Sigma70_r4	A	A.1	SigA.1.1	GCF_000817745.2	RNA polymerase sigma factor, RpoD/SigA family	unplaced scaffold		NZ_JTJD02000004.1	43237	44223	+		RS03460	987	Aphanocapsa montana BDHKU210001	Cyanobacteria	unclassified	Synechococcales	Merismopediaceae	Aphanocapsa
WP_166276262.1	na	na	374	*Sigma70_r1_2*Sigma70_r2*Sigma70_r3*Sigma70_r4	A	A.1	SigA.1.2	GCF_000817745.2	RNA polymerase sigma factor RpoD	unplaced scaffold		NZ_JTJD02000005.1	10896	12020	-		RS04060	1125	Aphanocapsa montana BDHKU210001	Cyanobacteria	unclassified	Synechococcales	Merismopediaceae	Aphanocapsa
WP_166277733.1	na	na	318	*Sigma70_r1_2*Sigma70_r2*Sigma70_r3*Sigma70_r4	A	A.1	SigA.1.3	GCF_000817745.2	RNA polymerase sigma factor, RpoD/SigA family	unplaced scaffold		NZ_JTJD02000010.1	107536	108492	+		RS07185	957	Aphanocapsa montana BDHKU210001	Cyanobacteria	unclassified	Synechococcales	Merismopediaceae	Aphanocapsa
WP_166278689.1	na	na	289	*Sigma70_r1_2*Sigma70_r2*Sigma70_r3*Sigma70_r4	A	A.1	SigA.1.4	GCF_000817745.2	sigma-70 family RNA polymerase sigma factor	unplaced scaffold		NZ_JTJD02000013.1	56787	57656	-		RS08675	870	Aphanocapsa montana BDHKU210001	Cyanobacteria	unclassified	Synechococcales	Merismopediaceae	Aphanocapsa
WP_166279803.1	na	na	283	*Sigma70_r1_2*Sigma70_r2*Sigma70_r3*Sigma70_r4	A	A.1	SigA.1.5	GCF_000817745.2	sigma-70 family RNA polymerase sigma factor	unplaced scaffold		NZ_JTJD02000018.1	4601	5452	+		RS10575	852	Aphanocapsa montana BDHKU210001	Cyanobacteria	unclassified	Synechococcales	Merismopediaceae	Aphanocapsa
WP_166279951.1	na	na	291	*Sigma70_r1_2*Sigma70_r2*Sigma70_r3*Sigma70_r4	A	A.1	SigA.1.6	GCF_000817745.2	sigma-70 family RNA polymerase sigma factor	unplaced scaffold		NZ_JTJD02000019.1	22245	23120	+		RS10900	876	Aphanocapsa montana BDHKU210001	Cyanobacteria	unclassified	Synechococcales	Merismopediaceae	Aphanocapsa
WP_166283348.1	na	na	326	*Sigma70_r1_2*Sigma70_r2*Sigma70_r3*Sigma70_r4	A	A.1	SigA.1.7	GCF_000817745.2	RNA polymerase sigma factor, RpoD/SigA family	unplaced scaffold		NZ_JTJD02000070.1	10661	11641	+		RS19680	981	Aphanocapsa montana BDHKU210001	Cyanobacteria	unclassified	Synechococcales	Merismopediaceae	Aphanocapsa
WP_201277088.1	na	na	418	*Sigma70_r1_2*Sigma70_r2*Sigma70_r3*Sigma70_r4	A	A.1	SigA.1.8	GCF_000817745.2	RNA polymerase sigma factor SigC	unplaced scaffold		NZ_JTJD02000002.1	106335	107591	+		RS01755	1257	Aphanocapsa montana BDHKU210001	Cyanobacteria	unclassified	Synechococcales	Merismopediaceae	Aphanocapsa
WP_166277958.1	na	na	266	*Sigma70_r2*Sigma70_r3*Sigma70_r4_2	D	D.1	SigD.1.1	GCF_000817745.2	RNA polymerase sigma factor SigF	unplaced scaffold		NZ_JTJD02000011.1	58919	59719	+		RS07580	801	Aphanocapsa montana BDHKU210001	Cyanobacteria	unclassified	Synechococcales	Merismopediaceae	Aphanocapsa
WP_166283182.1	na	na	239	*Sigma70_r2*Sigma70_r4	E	E.1	SigE.1.1	GCF_000817745.2	sigma-70 family RNA polymerase sigma factor	unplaced scaffold		NZ_JTJD02000065.1	4962	5681	-		RS19255	720	Aphanocapsa montana BDHKU210001	Cyanobacteria	unclassified	Synechococcales	Merismopediaceae	Aphanocapsa
WP_166278649.1	na	na	268	*Sigma70_r2*Sigma70_r4_2	F	F.1	SigF.1.1	GCF_000817745.2	RNA polymerase sigma factor SigF	unplaced scaffold		NZ_JTJD02000013.1	85861	86667	-		RS08815	807	Aphanocapsa montana BDHKU210001	Cyanobacteria	unclassified	Synechococcales	Merismopediaceae	Aphanocapsa
WP_166280356.1	na	na	186	*Sigma70_r2*Sigma70_r4_2	F	F.1	SigF.1.2	GCF_000817745.2	sigma-70 family RNA polymerase sigma factor	unplaced scaffold		NZ_JTJD02000022.1	35214	35774	+		RS11845	561	Aphanocapsa montana BDHKU210001	Cyanobacteria	unclassified	Synechococcales	Merismopediaceae	Aphanocapsa
WP_166281793.1	na	na	221	*Sigma70_r2*Sigma70_r4_2	F	F.1	SigF.1.3	GCF_000817745.2	sigma-70 family RNA polymerase sigma factor	unplaced scaffold		NZ_JTJD02000036.1	3185	3850	+		RS15365	666	Aphanocapsa montana BDHKU210001	Cyanobacteria	unclassified	Synechococcales	Merismopediaceae	Aphanocapsa
WP_166282593.1	na	na	192	*Sigma70_r2*Sigma70_r4_2	F	F.1	SigF.1.4	GCF_000817745.2	sigma-70 family RNA polymerase sigma factor	unplaced scaffold		NZ_JTJD02000049.1	27997	28575	-		RS17740	579	Aphanocapsa montana BDHKU210001	Cyanobacteria	unclassified	Synechococcales	Merismopediaceae	Aphanocapsa
WP_084606812.1	na	na	271	*Sigma70_r2	H	H.1	SigH.1.1	GCF_000817745.2	hypothetical protein	unplaced scaffold		NZ_JTJD02000040.1	17598	18413	+		RS16220	816	Aphanocapsa montana BDHKU210001	Cyanobacteria	unclassified	Synechococcales	Merismopediaceae	Aphanocapsa
WP_201277378.1	na	na	47	*Sigma70_r2	H	H.1	SigH.1.2	GCF_000817745.2	hypothetical protein	unplaced scaffold		NZ_JTJD02000032.1	31486	31629	+		RS14590	144	Aphanocapsa montana BDHKU210001	Cyanobacteria	unclassified	Synechococcales	Merismopediaceae	Aphanocapsa
WP_166283728.1	na	na	132	*Sigma70_r1_2*Sigma70_r2	Z	Z.1	SigZ.1.1	GCF_000817745.2	hypothetical protein	unplaced scaffold		NZ_JTJD02000086.1	6367	6765	-		RS20590	399	Aphanocapsa montana BDHKU210001	Cyanobacteria	unclassified	Synechococcales	Merismopediaceae	Aphanocapsa
WP_039724603.1	na	na	317	*Sigma70_r1_2*Sigma70_r2*Sigma70_r3*Sigma70_r4	A	A.1	SigA.1.1	GCF_000817775.2	RNA polymerase sigma factor, RpoD/SigA family	unplaced scaffold		NZ_JTHE02000002.1	98505	99458	+		RS00480	954	Lyngbya confervoides BDU141951	Cyanobacteria	unclassified	Oscillatoriales	Oscillatoriaceae	Lyngbya
WP_039725405.1	na	na	419	*Sigma70_r1_2*Sigma70_r2*Sigma70_r3*Sigma70_r4	A	A.1	SigA.1.2	GCF_000817775.2	RNA polymerase sigma factor SigC	unplaced scaffold		NZ_JTHE02000003.1	301218	302477	-		RS04035	1260	Lyngbya confervoides BDU141951	Cyanobacteria	unclassified	Oscillatoriales	Oscillatoriaceae	Lyngbya
WP_039726144.1	na	na	318	*Sigma70_r1_2*Sigma70_r2*Sigma70_r3*Sigma70_r4	A	A.1	SigA.1.3	GCF_000817775.2	RpoD/SigA family RNA polymerase sigma factor	unplaced scaffold		NZ_JTHE02000003.1	1434559	1435515	-		RS08720	957	Lyngbya confervoides BDU141951	Cyanobacteria	unclassified	Oscillatoriales	Oscillatoriaceae	Lyngbya
WP_039728509.1	na	na	374	*Sigma70_r1_2*Sigma70_r2*Sigma70_r3*Sigma70_r4	A	A.1	SigA.1.4	GCF_000817775.2	RNA polymerase sigma factor RpoD	unplaced scaffold		NZ_JTHE02000003.1	4281913	4283037	-		RS20930	1125	Lyngbya confervoides BDU141951	Cyanobacteria	unclassified	Oscillatoriales	Oscillatoriaceae	Lyngbya
WP_039730140.1	na	na	327	*Sigma70_r1_2*Sigma70_r2*Sigma70_r3*Sigma70_r4	A	A.1	SigA.1.5	GCF_000817775.2	RNA polymerase sigma factor, RpoD/SigA family	unplaced scaffold		NZ_JTHE02000003.1	3714109	3715092	-		RS18470	984	Lyngbya confervoides BDU141951	Cyanobacteria	unclassified	Oscillatoriales	Oscillatoriaceae	Lyngbya
WP_084607023.1	na	na	391	*Sigma70_r1_2*Sigma70_r2*Sigma70_r3*Sigma70_r4	A	A.1	SigA.1.6	GCF_000817775.2	RNA polymerase sigma factor, RpoD/SigA family	unplaced scaffold		NZ_JTHE02000003.1	1643744	1644919	+		RS09605	1176	Lyngbya confervoides BDU141951	Cyanobacteria	unclassified	Oscillatoriales	Oscillatoriaceae	Lyngbya
WP_039725703.1	na	na	263	*Sigma70_r2*Sigma70_r3*Sigma70_r4_2	D	D.1	SigD.1.1	GCF_000817775.2	RNA polymerase sigma factor SigF	unplaced scaffold		NZ_JTHE02000003.1	798094	798885	-		RS06095	792	Lyngbya confervoides BDU141951	Cyanobacteria	unclassified	Oscillatoriales	Oscillatoriaceae	Lyngbya
WP_039728046.1	na	na	261	*Sigma70_r2*Sigma70_r3*Sigma70_r4_2	D	D.1	SigD.1.2	GCF_000817775.2	RNA polymerase sigma factor SigF	unplaced scaffold		NZ_JTHE02000003.1	3739820	3740605	-		RS18560	786	Lyngbya confervoides BDU141951	Cyanobacteria	unclassified	Oscillatoriales	Oscillatoriaceae	Lyngbya
WP_201279058.1	na	na	190	*Sigma70_r2*Sigma70_r4	E	E.1	SigE.1.1	GCF_000817775.2	sigma-70 family RNA polymerase sigma factor	unplaced scaffold		NZ_JTHE02000003.1	4270022	4270594	-		RS20880	573	Lyngbya confervoides BDU141951	Cyanobacteria	unclassified	Oscillatoriales	Oscillatoriaceae	Lyngbya
WP_039726117.1	na	na	223	*Sigma70_r2*Sigma70_r4_2	F	F.1	SigF.1.1	GCF_000817775.2	sigma-70 family RNA polymerase sigma factor	unplaced scaffold		NZ_JTHE02000003.1	1372767	1373438	+		RS08495	672	Lyngbya confervoides BDU141951	Cyanobacteria	unclassified	Oscillatoriales	Oscillatoriaceae	Lyngbya
WP_039726935.1	na	na	181	*Sigma70_r2*Sigma70_r4_2	F	F.1	SigF.1.2	GCF_000817775.2	sigma-70 family RNA polymerase sigma factor	unplaced scaffold		NZ_JTHE02000003.1	2528110	2528655	-		RS13410	546	Lyngbya confervoides BDU141951	Cyanobacteria	unclassified	Oscillatoriales	Oscillatoriaceae	Lyngbya
WP_039739214.1	na	na	389	*Sigma70_r1_2*Sigma70_r2*Sigma70_r3*Sigma70_r4	A	A.1	SigA.1.1	GCF_000817785.2	RpoD/SigA family RNA polymerase sigma factor	unplaced scaffold		NZ_JTCM02000010.1	2955	4124	-		RS07250	1170	Hassallia byssoidea VB512170	Cyanobacteria	unclassified	Nostocales	Tolypothrichaceae	Hassalia
WP_039739511.1	na	na	327	*Sigma70_r1_2*Sigma70_r2*Sigma70_r3*Sigma70_r4	A	A.1	SigA.1.2	GCF_000817785.2	RNA polymerase sigma factor, RpoD/SigA family	unplaced scaffold		NZ_JTCM02000019.1	71580	72563	+		RS11585	984	Hassallia byssoidea VB512170	Cyanobacteria	unclassified	Nostocales	Tolypothrichaceae	Hassalia
WP_039740998.1	na	na	389	*Sigma70_r1_2*Sigma70_r2*Sigma70_r3*Sigma70_r4	A	A.1	SigA.1.3	GCF_000817785.2	RNA polymerase sigma factor RpoD	unplaced scaffold		NZ_JTCM02000025.1	9544	10713	-		RS13415	1170	Hassallia byssoidea VB512170	Cyanobacteria	unclassified	Nostocales	Tolypothrichaceae	Hassalia
WP_039741805.1	na	na	416	*Sigma70_r1_2*Sigma70_r2*Sigma70_r3*Sigma70_r4	A	A.1	SigA.1.4	GCF_000817785.2	RNA polymerase sigma factor SigC	unplaced scaffold		NZ_JTCM02000145.1	10960	12210	-		RS31990	1251	Hassallia byssoidea VB512170	Cyanobacteria	unclassified	Nostocales	Tolypothrichaceae	Hassalia
WP_039742174.1	na	na	318	*Sigma70_r1_2*Sigma70_r2*Sigma70_r3*Sigma70_r4	A	A.1	SigA.1.5	GCF_000817785.2	RNA polymerase sigma factor, RpoD/SigA family	unplaced scaffold		NZ_JTCM02000101.1	22756	23712	+		RS28020	957	Hassallia byssoidea VB512170	Cyanobacteria	unclassified	Nostocales	Tolypothrichaceae	Hassalia
WP_039748811.1	na	na	258	*Sigma70_r2*Sigma70_r3*Sigma70_r4	C	C.1	SigC.1.1	GCF_000817785.2	RNA polymerase sigma factor SigF	unplaced scaffold		NZ_JTCM02000077.1	10433	11209	+		RS24605	777	Hassallia byssoidea VB512170	Cyanobacteria	unclassified	Nostocales	Tolypothrichaceae	Hassalia
WP_039739177.1	na	na	260	*Sigma70_r2*Sigma70_r4_2	F	F.1	SigF.1.1	GCF_000817785.2	RNA polymerase sigma factor SigF	unplaced scaffold		NZ_JTCM02000016.1	65591	66373	+		RS10485	783	Hassallia byssoidea VB512170	Cyanobacteria	unclassified	Nostocales	Tolypothrichaceae	Hassalia
WP_039752695.1	na	na	218	*Sigma70_r2*Sigma70_r4_2	F	F.1	SigF.1.2	GCF_000817785.2	sigma-70 family RNA polymerase sigma factor	unplaced scaffold		NZ_JTCM02000004.1	158691	159347	-		RS03555	657	Hassallia byssoidea VB512170	Cyanobacteria	unclassified	Nostocales	Tolypothrichaceae	Hassalia
WP_039738094.1	na	na	189	*Sigma70_r2	H	H.1	SigH.1.1	GCF_000817785.2	sigma-70 family RNA polymerase sigma factor	unplaced scaffold		NZ_JTCM02000058.1	17249	17818	+		RS21630	570	Hassallia byssoidea VB512170	Cyanobacteria	unclassified	Nostocales	Tolypothrichaceae	Hassalia
WP_039738105.1	na	na	390	*Sigma70_r4	J	J.1	SigJ.1.1	GCF_000817785.2	sigma-70 family RNA polymerase sigma factor	unplaced scaffold		NZ_JTCM02000058.1	32547	33719	+		RS21675	1173	Hassallia byssoidea VB512170	Cyanobacteria	unclassified	Nostocales	Tolypothrichaceae	Hassalia
WP_163519481.1	na	na	55	*Sigma70_r4	J	J.1	SigJ.1.2	GCF_000817785.2	hypothetical protein	unplaced scaffold		NZ_JTCM02000218.1	130	297	+		RS34960	168	Hassallia byssoidea VB512170	Cyanobacteria	unclassified	Nostocales	Tolypothrichaceae	Hassalia
WP_041034731.1	na	na	389	*Sigma70_r1_2*Sigma70_r2*Sigma70_r3*Sigma70_r4	A	A.1	SigA.1.1	GCF_000828075.3	RpoD/SigA family RNA polymerase sigma factor	unplaced scaffold		NZ_JXCB02000027.1	359279	360448	+		RS24820	1170	Tolypothrix campylonemoides VB511288	Cyanobacteria	unclassified	Nostocales	Tolypothrichaceae	Tolypothrix
WP_041036843.1	na	na	318	*Sigma70_r1_2*Sigma70_r2*Sigma70_r3*Sigma70_r4	A	A.1	SigA.1.2	GCF_000828075.3	RNA polymerase sigma factor, RpoD/SigA family	unplaced scaffold		NZ_JXCB02000002.1	851633	852589	-		RS10605	957	Tolypothrix campylonemoides VB511288	Cyanobacteria	unclassified	Nostocales	Tolypothrichaceae	Tolypothrix
WP_041038725.1	na	na	327	*Sigma70_r1_2*Sigma70_r2*Sigma70_r3*Sigma70_r4	A	A.1	SigA.1.3	GCF_000828075.3	RNA polymerase sigma factor, RpoD/SigA family	unplaced scaffold		NZ_JXCB02000033.1	720894	721877	+		RS31605	984	Tolypothrix campylonemoides VB511288	Cyanobacteria	unclassified	Nostocales	Tolypothrichaceae	Tolypothrix
WP_041040439.1	na	na	391	*Sigma70_r1_2*Sigma70_r2*Sigma70_r3*Sigma70_r4	A	A.1	SigA.1.4	GCF_000828075.3	RNA polymerase sigma factor RpoD	unplaced scaffold		NZ_JXCB02000023.1	365888	367063	-		RS18945	1176	Tolypothrix campylonemoides VB511288	Cyanobacteria	unclassified	Nostocales	Tolypothrichaceae	Tolypothrix
WP_041040568.1	na	na	415	*Sigma70_r1_2*Sigma70_r2*Sigma70_r3*Sigma70_r4	A	A.1	SigA.1.5	GCF_000828075.3	RNA polymerase sigma factor SigC	unplaced scaffold		NZ_JXCB02000023.1	475992	477239	-		RS19390	1248	Tolypothrix campylonemoides VB511288	Cyanobacteria	unclassified	Nostocales	Tolypothrichaceae	Tolypothrix
WP_041036294.1	na	na	258	*Sigma70_r2*Sigma70_r3*Sigma70_r4	C	C.1	SigC.1.1	GCF_000828075.3	RNA polymerase sigma factor SigF	unplaced scaffold		NZ_JXCB02000002.1	391084	391860	+		RS08640	777	Tolypothrix campylonemoides VB511288	Cyanobacteria	unclassified	Nostocales	Tolypothrichaceae	Tolypothrix
WP_041032367.1	na	na	218	*Sigma70_r2*Sigma70_r4_2	F	F.1	SigF.1.1	GCF_000828075.3	sigma-70 family RNA polymerase sigma factor	unplaced scaffold		NZ_JXCB02000001.1	48595	49251	-		RS00135	657	Tolypothrix campylonemoides VB511288	Cyanobacteria	unclassified	Nostocales	Tolypothrichaceae	Tolypothrix
WP_041041570.1	na	na	257	*Sigma70_r2*Sigma70_r4_2	F	F.1	SigF.1.2	GCF_000828075.3	RNA polymerase sigma factor SigF	unplaced scaffold		NZ_JXCB02000023.1	1268034	1268807	+		RS22765	774	Tolypothrix campylonemoides VB511288	Cyanobacteria	unclassified	Nostocales	Tolypothrichaceae	Tolypothrix
WP_041043254.1	na	na	189	*Sigma70_r2*Sigma70_r4_2	F	F.1	SigF.1.3	GCF_000828075.3	RNA polymerase sigma factor	unplaced scaffold		NZ_JXCB02000009.1	23352	23921	+		RS15715	570	Tolypothrix campylonemoides VB511288	Cyanobacteria	unclassified	Nostocales	Tolypothrichaceae	Tolypothrix
WP_052490426.1	na	na	239	*Sigma70_r2	H	H.1	SigH.1.1	GCF_000828075.3	sigma-70 family RNA polymerase sigma factor	unplaced scaffold		NZ_JXCB02000033.1	128152	128871	-		RS29005	720	Tolypothrix campylonemoides VB511288	Cyanobacteria	unclassified	Nostocales	Tolypothrichaceae	Tolypothrix
WP_041032943.1	na	na	399	*Sigma70_r4_2	K	K.1	SigK.1.1	GCF_000828075.3	sigma-70 family RNA polymerase sigma factor	unplaced scaffold		NZ_JXCB02000001.1	966837	968036	-		RS03985	1200	Tolypothrix campylonemoides VB511288	Cyanobacteria	unclassified	Nostocales	Tolypothrichaceae	Tolypothrix
WP_048866611.1	na	na	377	*Sigma70_r1_2*Sigma70_r2*Sigma70_r3*Sigma70_r4	A	A.1	SigA.1.1	GCF_000828085.3	RpoD/SigA family RNA polymerase sigma factor	unplaced scaffold		NZ_JXCA02000024.1	326428	327561	-		RS26550	1134	Scytonema tolypothrichoides VB-61278	Cyanobacteria	unclassified	Nostocales	Scytonemataceae	Scytonema
WP_048867789.1	na	na	327	*Sigma70_r1_2*Sigma70_r2*Sigma70_r3*Sigma70_r4	A	A.1	SigA.1.2	GCF_000828085.3	RNA polymerase sigma factor, RpoD/SigA family	unplaced scaffold		NZ_JXCA02000001.1	1411298	1412281	-		RS05930	984	Scytonema tolypothrichoides VB-61278	Cyanobacteria	unclassified	Nostocales	Scytonemataceae	Scytonema
WP_048870481.1	na	na	416	*Sigma70_r1_2*Sigma70_r2*Sigma70_r3*Sigma70_r4	A	A.1	SigA.1.3	GCF_000828085.3	RNA polymerase sigma factor SigC	unplaced scaffold		NZ_JXCA02000023.1	437034	438284	+		RS24215	1251	Scytonema tolypothrichoides VB-61278	Cyanobacteria	unclassified	Nostocales	Scytonemataceae	Scytonema
WP_048870942.1	na	na	318	*Sigma70_r1_2*Sigma70_r2*Sigma70_r3*Sigma70_r4	A	A.1	SigA.1.4	GCF_000828085.3	RNA polymerase sigma factor, RpoD/SigA family	unplaced scaffold		NZ_JXCA02000016.1	203385	204341	-		RS13825	957	Scytonema tolypothrichoides VB-61278	Cyanobacteria	unclassified	Nostocales	Scytonemataceae	Scytonema
WP_048871694.1	na	na	391	*Sigma70_r1_2*Sigma70_r2*Sigma70_r3*Sigma70_r4	A	A.1	SigA.1.5	GCF_000828085.3	RNA polymerase sigma factor RpoD	unplaced scaffold		NZ_JXCA02000027.1	211047	212222	-		RS28535	1176	Scytonema tolypothrichoides VB-61278	Cyanobacteria	unclassified	Nostocales	Scytonemataceae	Scytonema
WP_048867071.1	na	na	257	*Sigma70_r2*Sigma70_r3*Sigma70_r4_2	D	D.1	SigD.1.1	GCF_000828085.3	RNA polymerase sigma factor SigF	unplaced scaffold		NZ_JXCA02000001.1	364095	364868	-		RS01505	774	Scytonema tolypothrichoides VB-61278	Cyanobacteria	unclassified	Nostocales	Scytonemataceae	Scytonema
WP_048869954.1	na	na	260	*Sigma70_r2*Sigma70_r4_2	F	F.1	SigF.1.1	GCF_000828085.3	RNA polymerase sigma factor SigF	unplaced scaffold		NZ_JXCA02000002.1	822669	823451	-		RS09415	783	Scytonema tolypothrichoides VB-61278	Cyanobacteria	unclassified	Nostocales	Scytonemataceae	Scytonema
WP_048870227.1	na	na	218	*Sigma70_r2*Sigma70_r4_2	F	F.1	SigF.1.2	GCF_000828085.3	sigma-70 family RNA polymerase sigma factor	unplaced scaffold		NZ_JXCA02000023.1	37090	37746	-		RS22595	657	Scytonema tolypothrichoides VB-61278	Cyanobacteria	unclassified	Nostocales	Scytonemataceae	Scytonema
WP_048871863.1	na	na	200	*Sigma70_r2*Sigma70_r4_2	F	F.1	SigF.1.3	GCF_000828085.3	sigma-70 family RNA polymerase sigma factor	unplaced scaffold		NZ_JXCA02000027.1	462936	463538	-		RS29550	603	Scytonema tolypothrichoides VB-61278	Cyanobacteria	unclassified	Nostocales	Scytonemataceae	Scytonema
WP_048872785.1	na	na	196	*Sigma70_r2*Sigma70_r4_2	F	F.1	SigF.1.4	GCF_000828085.3	RNA polymerase sigma factor	unplaced scaffold		NZ_JXCA02000008.1	46439	47029	-		RS11820	591	Scytonema tolypothrichoides VB-61278	Cyanobacteria	unclassified	Nostocales	Scytonemataceae	Scytonema
WP_048872182.1	na	na	239	*Sigma70_r2	H	H.1	SigH.1.1	GCF_000828085.3	sigma-70 family RNA polymerase sigma factor	unplaced scaffold		NZ_JXCA02000029.1	8770	9489	+		RS29870	720	Scytonema tolypothrichoides VB-61278	Cyanobacteria	unclassified	Nostocales	Scytonemataceae	Scytonema
WP_048868589.1	na	na	404	*Sigma70_r4	J	J.1	SigJ.1.1	GCF_000828085.3	sigma-70 family RNA polymerase sigma factor	unplaced scaffold		NZ_JXCA02000030.1	160842	162056	-		RS30595	1215	Scytonema tolypothrichoides VB-61278	Cyanobacteria	unclassified	Nostocales	Scytonemataceae	Scytonema
WP_048870891.1	na	na	398	*Sigma70_r4	J	J.1	SigJ.1.2	GCF_000828085.3	sigma-70 family RNA polymerase sigma factor	unplaced scaffold		NZ_JXCA02000016.1	124545	125741	-		RS13500	1197	Scytonema tolypothrichoides VB-61278	Cyanobacteria	unclassified	Nostocales	Scytonemataceae	Scytonema
WP_048867764.1	na	na	787	*Sigma70_r4_2*NB-ARC*TPR_MalT	K	K.3	SigK.3.1	GCF_000828085.3	AAA family ATPase	unplaced scaffold		NZ_JXCA02000001.1	1367772	1370135	-		RS05765	2364	Scytonema tolypothrichoides VB-61278	Cyanobacteria	unclassified	Nostocales	Scytonemataceae	Scytonema
WP_044105464.1	na	na	294	*Sigma70_r1_2*Sigma70_r2*Sigma70_r3*Sigma70_r4	A	A.1	SigA.1.1	GCF_000829235.1	sigma-70 family RNA polymerase sigma factor	chromosome		NZ_AP012549.1	18337	19221	-		RS00040	885	cyanobacterium endosymbiont of Epithemia turgida isolate EtSB Lake Yunoko	Cyanobacteria	unclassified	unclassified Cyanobacteria	unclassified Cyanobacteria	unclassified Cyanobacteria
WP_044105821.1	na	na	375	*Sigma70_r1_2*Sigma70_r2*Sigma70_r3*Sigma70_r4	A	A.1	SigA.1.2	GCF_000829235.1	RNA polymerase sigma factor, RpoD/SigA family	chromosome		NZ_AP012549.1	407134	408261	-		RS01175	1128	cyanobacterium endosymbiont of Epithemia turgida isolate EtSB Lake Yunoko	Cyanobacteria	unclassified	unclassified Cyanobacteria	unclassified Cyanobacteria	unclassified Cyanobacteria
WP_044106219.1	na	na	379	*Sigma70_r1_2*Sigma70_r2*Sigma70_r3*Sigma70_r4	A	A.1	SigA.1.3	GCF_000829235.1	RNA polymerase sigma factor RpoD	chromosome		NZ_AP012549.1	1010190	1011329	-		RS03115	1140	cyanobacterium endosymbiont of Epithemia turgida isolate EtSB Lake Yunoko	Cyanobacteria	unclassified	unclassified Cyanobacteria	unclassified Cyanobacteria	unclassified Cyanobacteria
WP_044106355.1	na	na	328	*Sigma70_r1_2*Sigma70_r2*Sigma70_r3*Sigma70_r4	A	A.1	SigA.1.4	GCF_000829235.1	RNA polymerase sigma factor, RpoD/SigA family	chromosome		NZ_AP012549.1	1182868	1183854	-		RS03670	987	cyanobacterium endosymbiont of Epithemia turgida isolate EtSB Lake Yunoko	Cyanobacteria	unclassified	unclassified Cyanobacteria	unclassified Cyanobacteria	unclassified Cyanobacteria
WP_044106434.1	na	na	318	*Sigma70_r1_2*Sigma70_r2*Sigma70_r3*Sigma70_r4	A	A.1	SigA.1.5	GCF_000829235.1	RNA polymerase sigma factor, RpoD/SigA family	chromosome		NZ_AP012549.1	1290796	1291752	-		RS04005	957	cyanobacterium endosymbiont of Epithemia turgida isolate EtSB Lake Yunoko	Cyanobacteria	unclassified	unclassified Cyanobacteria	unclassified Cyanobacteria	unclassified Cyanobacteria
WP_044106288.1	na	na	217	*Sigma70_r2*Sigma70_r4_2	F	F.1	SigF.1.1	GCF_000829235.1	sigma-70 family RNA polymerase sigma factor	chromosome		NZ_AP012549.1	1089450	1090103	-		RS03355	654	cyanobacterium endosymbiont of Epithemia turgida isolate EtSB Lake Yunoko	Cyanobacteria	unclassified	unclassified Cyanobacteria	unclassified Cyanobacteria	unclassified Cyanobacteria
WP_232509859.1	na	na	65	*Sigma70_r2	H	H.1	SigH.1.1	GCF_000829235.1	hypothetical protein	chromosome		NZ_AP012549.1	1159758	1159955	-		RS09190	198	cyanobacterium endosymbiont of Epithemia turgida isolate EtSB Lake Yunoko	Cyanobacteria	unclassified	unclassified Cyanobacteria	unclassified Cyanobacteria	unclassified Cyanobacteria
WP_045053496.1	na	na	416	*Sigma70_r1_2*Sigma70_r2*Sigma70_r3*Sigma70_r4	A	A.1	SigA.1.1	GCF_000952155.1	RNA polymerase sigma factor SigC	unplaced scaffold		NZ_JYON01000003.1	203029	204279	-		RS04865	1251	Aliterella atlantica CENA595	Cyanobacteria	unclassified	Chroococcidiopsidales	Chroococcidiopsidaceae	Aliterella
WP_045054366.1	na	na	327	*Sigma70_r1_2*Sigma70_r2*Sigma70_r3*Sigma70_r4	A	A.1	SigA.1.2	GCF_000952155.1	RNA polymerase sigma factor, RpoD/SigA family	unplaced scaffold		NZ_JYON01000008.1	15666	16649	-		RS09210	984	Aliterella atlantica CENA595	Cyanobacteria	unclassified	Chroococcidiopsidales	Chroococcidiopsidaceae	Aliterella
WP_045054526.1	na	na	319	*Sigma70_r1_2*Sigma70_r2*Sigma70_r3*Sigma70_r4	A	A.1	SigA.1.3	GCF_000952155.1	RNA polymerase sigma factor, RpoD/SigA family	unplaced scaffold		NZ_JYON01000009.1	1255	2214	-		RS10020	960	Aliterella atlantica CENA595	Cyanobacteria	unclassified	Chroococcidiopsidales	Chroococcidiopsidaceae	Aliterella
WP_045055510.1	na	na	387	*Sigma70_r1_2*Sigma70_r2*Sigma70_r3*Sigma70_r4	A	A.1	SigA.1.4	GCF_000952155.1	RNA polymerase sigma factor RpoD	unplaced scaffold		NZ_JYON01000016.1	33020	34183	-		RS15135	1164	Aliterella atlantica CENA595	Cyanobacteria	unclassified	Chroococcidiopsidales	Chroococcidiopsidaceae	Aliterella
WP_045057105.1	na	na	314	*Sigma70_r1_2*Sigma70_r2*Sigma70_r3*Sigma70_r4	A	A.1	SigA.1.5	GCF_000952155.1	sigma-70 family RNA polymerase sigma factor	unplaced scaffold		NZ_JYON01000040.1	19613	20557	-		RS23315	945	Aliterella atlantica CENA595	Cyanobacteria	unclassified	Chroococcidiopsidales	Chroococcidiopsidaceae	Aliterella
WP_200892295.1	na	na	304	*Sigma70_r1_2*Sigma70_r2*Sigma70_r3*Sigma70_r4	A	A.1	SigA.1.6	GCF_000952155.1	RNA polymerase sigma factor, RpoD/SigA family	unplaced scaffold		NZ_JYON01000003.1	114101	115015	-		RS04450	915	Aliterella atlantica CENA595	Cyanobacteria	unclassified	Chroococcidiopsidales	Chroococcidiopsidaceae	Aliterella
WP_045053284.1	na	na	261	*Sigma70_r2*Sigma70_r3*Sigma70_r4	C	C.1	SigC.1.1	GCF_000952155.1	RNA polymerase sigma factor SigF	unplaced scaffold		NZ_JYON01000002.1	283898	284683	+		RS03805	786	Aliterella atlantica CENA595	Cyanobacteria	unclassified	Chroococcidiopsidales	Chroococcidiopsidaceae	Aliterella
WP_045056138.1	na	na	261	*Sigma70_r2*Sigma70_r4_2	F	F.1	SigF.1.1	GCF_000952155.1	RNA polymerase sigma factor SigF	unplaced scaffold		NZ_JYON01000023.1	59126	59911	+		RS18375	786	Aliterella atlantica CENA595	Cyanobacteria	unclassified	Chroococcidiopsidales	Chroococcidiopsidaceae	Aliterella
WP_045056363.1	na	na	218	*Sigma70_r2*Sigma70_r4_2	F	F.1	SigF.1.2	GCF_000952155.1	sigma-70 family RNA polymerase sigma factor	unplaced scaffold		NZ_JYON01000026.1	30274	30930	+		RS19525	657	Aliterella atlantica CENA595	Cyanobacteria	unclassified	Chroococcidiopsidales	Chroococcidiopsidaceae	Aliterella
WP_045057201.1	na	na	289	*Sigma70_r2*Sigma70_r4_2	F	F.1	SigF.1.3	GCF_000952155.1	RNA polymerase sigma-70 factor	unplaced scaffold		NZ_JYON01000044.1	9386	10255	-		RS23820	870	Aliterella atlantica CENA595	Cyanobacteria	unclassified	Chroococcidiopsidales	Chroococcidiopsidaceae	Aliterella
WP_082065358.1	na	na	197	*Sigma70_r2*Sigma70_r4_2	F	F.1	SigF.1.4	GCF_000952155.1	sigma-70 family RNA polymerase sigma factor	unplaced scaffold		NZ_JYON01000008.1	79250	79843	-		RS09495	594	Aliterella atlantica CENA595	Cyanobacteria	unclassified	Chroococcidiopsidales	Chroococcidiopsidaceae	Aliterella
WP_046277708.1	na	na	319	*Sigma70_r1_2*Sigma70_r2*Sigma70_r3*Sigma70_r4	A	A.1	SigA.1.1	GCF_000972705.2	RNA polymerase sigma factor, RpoD/SigA family	unplaced scaffold		NZ_LATL02000024.1	16092	17051	+		RS02025	960	Limnoraphis robusta CS-951	Cyanobacteria	unclassified	Oscillatoriales	Oscillatoriaceae	Limnoraphis
WP_046277959.1	na	na	391	*Sigma70_r1_2*Sigma70_r2*Sigma70_r3*Sigma70_r4	A	A.1	SigA.1.2	GCF_000972705.2	RNA polymerase sigma factor RpoD	unplaced scaffold		NZ_LATL02000052.1	3533	4708	-		RS04020	1176	Limnoraphis robusta CS-951	Cyanobacteria	unclassified	Oscillatoriales	Oscillatoriaceae	Limnoraphis
WP_046277959.1	na	na	391	*Sigma70_r1_2*Sigma70_r2*Sigma70_r3*Sigma70_r4	A	A.1	SigA.1.3	GCF_000972705.2	RNA polymerase sigma factor RpoD	unplaced scaffold		NZ_LATL02000080.1	3276	4451	-		RS06940	1176	Limnoraphis robusta CS-951	Cyanobacteria	unclassified	Oscillatoriales	Oscillatoriaceae	Limnoraphis
WP_049561677.1	na	na	331	*Sigma70_r1_2*Sigma70_r2*Sigma70_r3*Sigma70_r4	A	A.1	SigA.1.4	GCF_000972705.2	sigma-70 family RNA polymerase sigma factor	unplaced scaffold		NZ_LATL02000349.1	6495	7490	+		RS29310	996	Limnoraphis robusta CS-951	Cyanobacteria	unclassified	Oscillatoriales	Oscillatoriaceae	Limnoraphis
WP_046282390.1	na	na	261	*Sigma70_r2*Sigma70_r3*Sigma70_r4	C	C.1	SigC.1.1	GCF_000972705.2	sigma-70 family RNA polymerase sigma factor	unplaced scaffold		NZ_LATL02000023.1	1989	2774	-		RS01840	786	Limnoraphis robusta CS-951	Cyanobacteria	unclassified	Oscillatoriales	Oscillatoriaceae	Limnoraphis
WP_082172583.1	na	na	330	*Sigma70_r2*Sigma70_r3*Sigma70_r3*Sigma70_r4	C	C.5	SigC.5.1	GCF_000972705.2	sigma-70 family RNA polymerase sigma factor	unplaced scaffold		NZ_LATL02000332.1	79639	80631	-		RS31200	993	Limnoraphis robusta CS-951	Cyanobacteria	unclassified	Oscillatoriales	Oscillatoriaceae	Limnoraphis
WP_046278993.1	na	na	259	*Sigma70_r2*Sigma70_r3*Sigma70_r4_2	D	D.1	SigD.1.1	GCF_000972705.2	RNA polymerase sigma factor SigF	unplaced scaffold		NZ_LATL02000114.1	27533	28312	+		RS10270	780	Limnoraphis robusta CS-951	Cyanobacteria	unclassified	Oscillatoriales	Oscillatoriaceae	Limnoraphis
WP_046276717.1	na	na	191	*Sigma70_r2*Sigma70_r4_2	F	F.1	SigF.1.1	GCF_000972705.2	sigma-70 family RNA polymerase sigma factor	unplaced scaffold		NZ_LATL02000056.1	31690	32265	-		RS04575	576	Limnoraphis robusta CS-951	Cyanobacteria	unclassified	Oscillatoriales	Oscillatoriaceae	Limnoraphis
WP_046279174.1	na	na	219	*Sigma70_r2*Sigma70_r4_2	F	F.1	SigF.1.2	GCF_000972705.2	sigma-70 family RNA polymerase sigma factor	unplaced scaffold		NZ_LATL02000068.1	75720	76379	+		RS05855	660	Limnoraphis robusta CS-951	Cyanobacteria	unclassified	Oscillatoriales	Oscillatoriaceae	Limnoraphis
WP_046281800.1	na	na	395	*Sigma70_r4_2	K	K.1	SigK.1.1	GCF_000972705.2	sigma-70 family RNA polymerase sigma factor	unplaced scaffold		NZ_LATL02000050.1	4331	5518	+		RS03890	1188	Limnoraphis robusta CS-951	Cyanobacteria	unclassified	Oscillatoriales	Oscillatoriaceae	Limnoraphis
WP_006668411.1	na	na	387	*Sigma70_r1_2*Sigma70_r2*Sigma70_r3*Sigma70_r4	A	A.1	SigA.1.1	GCF_000973065.1	RNA polymerase sigma factor RpoD	chromosome		NZ_FO818640.1	4329237	4330400	-		RS18845	1164	Limnospira indica PCC 8005	Cyanobacteria	unclassified	Oscillatoriales	Microcoleaceae	Limnospira
WP_008051030.1	na	na	332	*Sigma70_r1_2*Sigma70_r2*Sigma70_r3*Sigma70_r4	A	A.1	SigA.1.2	GCF_000973065.1	RNA polymerase sigma factor, RpoD/SigA family	chromosome		NZ_FO818640.1	3085047	3086045	-		RS13410	999	Limnospira indica PCC 8005	Cyanobacteria	unclassified	Oscillatoriales	Microcoleaceae	Limnospira
WP_048895481.1	na	na	319	*Sigma70_r1_2*Sigma70_r2*Sigma70_r3*Sigma70_r4	A	A.1	SigA.1.3	GCF_000973065.1	RNA polymerase sigma factor, RpoD/SigA family	chromosome		NZ_FO818640.1	5883934	5884893	+		RS26075	960	Limnospira indica PCC 8005	Cyanobacteria	unclassified	Oscillatoriales	Microcoleaceae	Limnospira
WP_006621399.1	na	na	255	*Sigma70_r2*Sigma70_r3*Sigma70_r4_2	D	D.1	SigD.1.1	GCF_000973065.1	RNA polymerase sigma factor SigF	chromosome		NZ_FO818640.1	999259	1000026	-		RS04290	768	Limnospira indica PCC 8005	Cyanobacteria	unclassified	Oscillatoriales	Microcoleaceae	Limnospira
WP_008049467.1	na	na	282	*Sigma70_r2*Sigma70_r4_2	F	F.1	SigF.1.1	GCF_000973065.1	RNA polymerase sigma factor	chromosome		NZ_FO818640.1	1753150	1753998	-		RS07745	849	Limnospira indica PCC 8005	Cyanobacteria	unclassified	Oscillatoriales	Microcoleaceae	Limnospira
WP_035760163.1	na	na	218	*Sigma70_r2*Sigma70_r4_2	F	F.1	SigF.1.2	GCF_000973065.1	sigma-70 family RNA polymerase sigma factor	chromosome		NZ_FO818640.1	3393805	3394461	-		RS14760	657	Limnospira indica PCC 8005	Cyanobacteria	unclassified	Oscillatoriales	Microcoleaceae	Limnospira
WP_048894996.1	na	na	415	*Sigma70_r2*Sigma70_r4_2	F	F.1	SigF.1.3	GCF_000973065.1	sigma-70 family RNA polymerase sigma factor	chromosome		NZ_FO818640.1	1756392	1757639	-		RS35820	1248	Limnospira indica PCC 8005	Cyanobacteria	unclassified	Oscillatoriales	Microcoleaceae	Limnospira
WP_046661021.1	na	na	318	*Sigma70_r1_2*Sigma70_r2*Sigma70_r3*Sigma70_r4	A	A.1	SigA.1.1	GCF_000981785.2	RNA polymerase sigma factor, RpoD/SigA family	chromosome		NZ_CP011304.1	817058	818014	-		RS03880	957	Microcystis aeruginosa NIES-2549	Cyanobacteria	unclassified	Chroococcales	Microcystaceae	Microcystis
WP_046661282.1	na	na	377	*Sigma70_r1_2*Sigma70_r2*Sigma70_r3*Sigma70_r4	A	A.1	SigA.1.2	GCF_000981785.2	RNA polymerase sigma factor, RpoD/SigA family	chromosome		NZ_CP011304.1	1095429	1096562	+		RS05325	1134	Microcystis aeruginosa NIES-2549	Cyanobacteria	unclassified	Chroococcales	Microcystaceae	Microcystis
WP_046662335.1	na	na	416	*Sigma70_r1_2*Sigma70_r2*Sigma70_r3*Sigma70_r4	A	A.1	SigA.1.3	GCF_000981785.2	RNA polymerase sigma factor RpoD	chromosome		NZ_CP011304.1	2539522	2540772	-		RS12510	1251	Microcystis aeruginosa NIES-2549	Cyanobacteria	unclassified	Chroococcales	Microcystaceae	Microcystis
WP_046662352.1	na	na	414	*Sigma70_r1_2*Sigma70_r2*Sigma70_r3*Sigma70_r4	A	A.1	SigA.1.4	GCF_000981785.2	RNA polymerase sigma factor SigC	chromosome		NZ_CP011304.1	2571686	2572930	-		RS12630	1245	Microcystis aeruginosa NIES-2549	Cyanobacteria	unclassified	Chroococcales	Microcystaceae	Microcystis
WP_046662749.1	na	na	328	*Sigma70_r1_2*Sigma70_r2*Sigma70_r3*Sigma70_r4	A	A.1	SigA.1.5	GCF_000981785.2	RNA polymerase sigma factor, RpoD/SigA family	chromosome		NZ_CP011304.1	3138426	3139412	-		RS15420	987	Microcystis aeruginosa NIES-2549	Cyanobacteria	unclassified	Chroococcales	Microcystaceae	Microcystis
WP_046661284.1	na	na	258	*Sigma70_r2*Sigma70_r3*Sigma70_r4	C	C.1	SigC.1.1	GCF_000981785.2	RNA polymerase sigma factor SigF	chromosome		NZ_CP011304.1	1098061	1098837	-		RS05335	777	Microcystis aeruginosa NIES-2549	Cyanobacteria	unclassified	Chroococcales	Microcystaceae	Microcystis
WP_046662219.1	na	na	194	*Sigma70_r2*Sigma70_r4_2	F	F.1	SigF.1.1	GCF_000981785.2	sigma-70 family RNA polymerase sigma factor	chromosome		NZ_CP011304.1	2376384	2376968	-		RS11715	585	Microcystis aeruginosa NIES-2549	Cyanobacteria	unclassified	Chroococcales	Microcystaceae	Microcystis
WP_046663542.1	na	na	218	*Sigma70_r2*Sigma70_r4_2	F	F.1	SigF.1.2	GCF_000981785.2	sigma-70 family RNA polymerase sigma factor	chromosome		NZ_CP011304.1	4292980	4293636	-		RS21050	657	Microcystis aeruginosa NIES-2549	Cyanobacteria	unclassified	Chroococcales	Microcystaceae	Microcystis
WP_046662345.1	na	na	161	*Sigma70_r4	J	J.1	SigJ.1.1	GCF_000981785.2	helix-turn-helix domain-containing protein	chromosome		NZ_CP011304.1	2554608	2555093	+		RS12580	486	Microcystis aeruginosa NIES-2549	Cyanobacteria	unclassified	Chroococcales	Microcystaceae	Microcystis
WP_048345998.1	na	na	294	*Sigma70_r1_2*Sigma70_r2*Sigma70_r3*Sigma70_r4	A	A.1	SigA.1.1	GCF_001040845.1	RNA polymerase sigma factor, RpoD/SigA family	chromosome		NZ_CP011941.1	160311	161195	+		RS00930	885	Synechococcus sp. WH 8020	Cyanobacteria	unclassified	Synechococcales	Synechococcaceae	Synechococcus
WP_048346246.1	na	na	321	*Sigma70_r1_2*Sigma70_r2*Sigma70_r3*Sigma70_r4	A	A.1	SigA.1.2	GCF_001040845.1	RpoD/SigA family RNA polymerase sigma factor	chromosome		NZ_CP011941.1	494795	495760	+		RS02565	966	Synechococcus sp. WH 8020	Cyanobacteria	unclassified	Synechococcales	Synechococcaceae	Synechococcus
WP_048346843.1	na	na	308	*Sigma70_r1_2*Sigma70_r2*Sigma70_r3*Sigma70_r4	A	A.1	SigA.1.3	GCF_001040845.1	sigma-70 family RNA polymerase sigma factor	chromosome		NZ_CP011941.1	1232194	1233120	+		RS06460	927	Synechococcus sp. WH 8020	Cyanobacteria	unclassified	Synechococcales	Synechococcaceae	Synechococcus
WP_048346940.1	na	na	445	*Sigma70_r1_2*Sigma70_r2*Sigma70_r3*Sigma70_r4	A	A.1	SigA.1.4	GCF_001040845.1	RNA polymerase sigma factor RpoD	chromosome		NZ_CP011941.1	1345324	1346661	+		RS07080	1338	Synechococcus sp. WH 8020	Cyanobacteria	unclassified	Synechococcales	Synechococcaceae	Synechococcus
WP_048347530.1	na	na	376	*Sigma70_r1_2*Sigma70_r2*Sigma70_r3*Sigma70_r4	A	A.1	SigA.1.5	GCF_001040845.1	RNA polymerase sigma factor, RpoD/SigA family	chromosome		NZ_CP011941.1	2050787	2051917	+		RS10865	1131	Synechococcus sp. WH 8020	Cyanobacteria	unclassified	Synechococcales	Synechococcaceae	Synechococcus
WP_048348392.1	na	na	340	*Sigma70_r1_2*Sigma70_r2*Sigma70_r3*Sigma70_r4	A	A.1	SigA.1.6	GCF_001040845.1	RpoD/SigA family RNA polymerase sigma factor	chromosome		NZ_CP011941.1	2104707	2105729	+		RS11130	1023	Synechococcus sp. WH 8020	Cyanobacteria	unclassified	Synechococcales	Synechococcaceae	Synechococcus
WP_048346397.1	na	na	282	*Sigma70_r1_2*Sigma70_r2*Sigma70_r4	B	B.1	SigB.1.1	GCF_001040845.1	sigma-70 family RNA polymerase sigma factor	chromosome		NZ_CP011941.1	671448	672296	+		RS03475	849	Synechococcus sp. WH 8020	Cyanobacteria	unclassified	Synechococcales	Synechococcaceae	Synechococcus
WP_048347675.1	na	na	258	*Sigma70_r1_2*Sigma70_r2*Sigma70_r4	B	B.1	SigB.1.2	GCF_001040845.1	sigma-70 family RNA polymerase sigma factor	chromosome		NZ_CP011941.1	2245103	2245879	+		RS11795	777	Synechococcus sp. WH 8020	Cyanobacteria	unclassified	Synechococcales	Synechococcaceae	Synechococcus
WP_048346459.1	na	na	219	*Sigma70_r2	H	H.1	SigH.1.1	GCF_001040845.1	sigma-70 family RNA polymerase sigma factor	chromosome		NZ_CP011941.1	757442	758101	-		RS03905	660	Synechococcus sp. WH 8020	Cyanobacteria	unclassified	Synechococcales	Synechococcaceae	Synechococcus
WP_048346690.1	na	na	287	*Sigma70_r2	H	H.1	SigH.1.2	GCF_001040845.1	sigma-70 family RNA polymerase sigma factor	chromosome		NZ_CP011941.1	1056385	1057248	-		RS05395	864	Synechococcus sp. WH 8020	Cyanobacteria	unclassified	Synechococcales	Synechococcaceae	Synechococcus
WP_084764002.1	na	na	77	*Sigma70_r2	H	H.1	SigH.1.3	GCF_001040845.1	hypothetical protein	chromosome		NZ_CP011941.1	886871	887104	-		RS14480	234	Synechococcus sp. WH 8020	Cyanobacteria	unclassified	Synechococcales	Synechococcaceae	Synechococcus
WP_053068531.1	na	na	100	*Sigma70_r4	J	J.1	SigJ.1.1	GCF_001040845.1	hypothetical protein	chromosome		NZ_CP011941.1	886535	886837	-		RS13975	303	Synechococcus sp. WH 8020	Cyanobacteria	unclassified	Synechococcales	Synechococcaceae	Synechococcus
WP_011128373.1	na	na	308	*Sigma70_r1_2*Sigma70_r2*Sigma70_r3*Sigma70_r4	A	A.1	SigA.1.1	GCF_001182765.1	sigma-70 family RNA polymerase sigma factor	chromosome	1	NZ_LN847356.1	1415512	1416438	+		RS07350	927	Synechococcus sp. WH 8103	Cyanobacteria	unclassified	Synechococcales	Synechococcaceae	Synechococcus
WP_011128485.1	na	na	313	*Sigma70_r1_2*Sigma70_r2*Sigma70_r3*Sigma70_r4	A	A.1	SigA.1.2	GCF_001182765.1	RpoD/SigA family RNA polymerase sigma factor	chromosome	1	NZ_LN847356.1	1516006	1516947	-		RS07920	942	Synechococcus sp. WH 8103	Cyanobacteria	unclassified	Synechococcales	Synechococcaceae	Synechococcus
WP_011129349.1	na	na	328	*Sigma70_r1_2*Sigma70_r2*Sigma70_r3*Sigma70_r4	A	A.1	SigA.1.3	GCF_001182765.1	RpoD/SigA family RNA polymerase sigma factor	chromosome	1	NZ_LN847356.1	2394686	2395672	+		RS12470	987	Synechococcus sp. WH 8103	Cyanobacteria	unclassified	Synechococcales	Synechococcaceae	Synechococcus
WP_049691508.1	na	na	332	*Sigma70_r1_2*Sigma70_r2*Sigma70_r3*Sigma70_r4	A	A.1	SigA.1.4	GCF_001182765.1	RpoD/SigA family RNA polymerase sigma factor	chromosome	1	NZ_LN847356.1	102413	103411	+		RS00525	999	Synechococcus sp. WH 8103	Cyanobacteria	unclassified	Synechococcales	Synechococcaceae	Synechococcus
WP_049692372.1	na	na	471	*Sigma70_r1_2*Sigma70_r2*Sigma70_r3*Sigma70_r4	A	A.1	SigA.1.5	GCF_001182765.1	RNA polymerase sigma factor RpoD	chromosome	1	NZ_LN847356.1	1673098	1674513	+		RS08755	1416	Synechococcus sp. WH 8103	Cyanobacteria	unclassified	Synechococcales	Synechococcaceae	Synechococcus
WP_049692692.1	na	na	377	*Sigma70_r1_2*Sigma70_r2*Sigma70_r3*Sigma70_r4	A	A.1	SigA.1.6	GCF_001182765.1	RNA polymerase sigma factor, RpoD/SigA family	chromosome	1	NZ_LN847356.1	2327078	2328211	+		RS12170	1134	Synechococcus sp. WH 8103	Cyanobacteria	unclassified	Synechococcales	Synechococcaceae	Synechococcus
WP_071828395.1	na	na	209	*Sigma70_r2*Sigma70_r4	E	E.1	SigE.1.1	GCF_001182765.1	sigma-70 family RNA polymerase sigma factor	chromosome	1	NZ_LN847356.1	1194562	1195191	-		RS05990	630	Synechococcus sp. WH 8103	Cyanobacteria	unclassified	Synechococcales	Synechococcaceae	Synechococcus
WP_049692052.1	na	na	107	*Sigma70_r2	H	H.1	SigH.1.1	GCF_001182765.1	hypothetical protein	chromosome	1	NZ_LN847356.1	1137109	1137432	-		RS13890	324	Synechococcus sp. WH 8103	Cyanobacteria	unclassified	Synechococcales	Synechococcaceae	Synechococcus
WP_027401183.1	na	na	390	*Sigma70_r1_2*Sigma70_r2*Sigma70_r3*Sigma70_r4	A	A.1	SigA.1.1	GCF_001277295.1	RNA polymerase sigma factor RpoD	chromosome		NZ_CP011456.1	1942870	1944042	-		RS08595	1173	Anabaena sp. WA102	Cyanobacteria	unclassified	Nostocales	Nostocaceae	Anabaena
WP_039199951.1	na	na	327	*Sigma70_r1_2*Sigma70_r2*Sigma70_r3*Sigma70_r4	A	A.1	SigA.1.2	GCF_001277295.1	RNA polymerase sigma factor, RpoD/SigA family	chromosome		NZ_CP011456.1	4424753	4425736	-		RS19420	984	Anabaena sp. WA102	Cyanobacteria	unclassified	Nostocales	Nostocaceae	Anabaena
WP_039203605.1	na	na	410	*Sigma70_r1_2*Sigma70_r2*Sigma70_r3*Sigma70_r4	A	A.1	SigA.1.3	GCF_001277295.1	RNA polymerase sigma factor SigC	chromosome		NZ_CP011456.1	4710582	4711814	+		RS20675	1233	Anabaena sp. WA102	Cyanobacteria	unclassified	Nostocales	Nostocaceae	Anabaena
WP_053538542.1	na	na	389	*Sigma70_r1_2*Sigma70_r2*Sigma70_r3*Sigma70_r4	A	A.1	SigA.1.4	GCF_001277295.1	RpoD/SigA family RNA polymerase sigma factor	chromosome		NZ_CP011456.1	1707641	1708810	+		RS07445	1170	Anabaena sp. WA102	Cyanobacteria	unclassified	Nostocales	Nostocaceae	Anabaena
WP_053539191.1	na	na	318	*Sigma70_r1_2*Sigma70_r2*Sigma70_r3*Sigma70_r4	A	A.1	SigA.1.5	GCF_001277295.1	RNA polymerase sigma factor, RpoD/SigA family	chromosome		NZ_CP011456.1	2768659	2769615	+		RS11945	957	Anabaena sp. WA102	Cyanobacteria	unclassified	Nostocales	Nostocaceae	Anabaena
WP_039205070.1	na	na	264	*Sigma70_r2*Sigma70_r3*Sigma70_r4	C	C.1	SigC.1.1	GCF_001277295.1	RNA polymerase sigma factor SigF	chromosome		NZ_CP011456.1	4946575	4947369	+		RS21695	795	Anabaena sp. WA102	Cyanobacteria	unclassified	Nostocales	Nostocaceae	Anabaena
WP_053540831.1	na	na	218	*Sigma70_r2*Sigma70_r4_2	F	F.1	SigF.1.1	GCF_001277295.1	sigma-70 family RNA polymerase sigma factor	chromosome		NZ_CP011456.1	5267246	5267902	+		RS23160	657	Anabaena sp. WA102	Cyanobacteria	unclassified	Nostocales	Nostocaceae	Anabaena
WP_062293253.1	na	na	332	*Sigma70_r1_2*Sigma70_r2*Sigma70_r3*Sigma70_r4	A	A.1	SigA.1.1	GCF_001298445.1	RNA polymerase sigma factor, RpoD/SigA family	chromosome		NZ_CP012036.1	3153661	3154659	-		RS13655	999	Nostoc piscinale CENA21	Cyanobacteria	unclassified	Nostocales	Nostocaceae	Nostoc
WP_062295368.1	na	na	416	*Sigma70_r1_2*Sigma70_r2*Sigma70_r3*Sigma70_r4	A	A.1	SigA.1.2	GCF_001298445.1	RNA polymerase sigma factor SigC	chromosome		NZ_CP012036.1	5021280	5022530	+		RS21465	1251	Nostoc piscinale CENA21	Cyanobacteria	unclassified	Nostocales	Nostocaceae	Nostoc
WP_062295637.1	na	na	327	*Sigma70_r1_2*Sigma70_r2*Sigma70_r3*Sigma70_r4	A	A.1	SigA.1.3	GCF_001298445.1	RNA polymerase sigma factor, RpoD/SigA family	chromosome		NZ_CP012036.1	5215522	5216505	-		RS22340	984	Nostoc piscinale CENA21	Cyanobacteria	unclassified	Nostocales	Nostocaceae	Nostoc
WP_062297043.1	na	na	389	*Sigma70_r1_2*Sigma70_r2*Sigma70_r3*Sigma70_r4	A	A.1	SigA.1.4	GCF_001298445.1	RpoD/SigA family RNA polymerase sigma factor	chromosome		NZ_CP012036.1	6305984	6307153	-		RS27050	1170	Nostoc piscinale CENA21	Cyanobacteria	unclassified	Nostocales	Nostocaceae	Nostoc
WP_200929805.1	na	na	333	*Sigma70_r1_2*Sigma70_r2*Sigma70_r3*Sigma70_r4	A	A.1	SigA.1.5	GCF_001298445.1	RNA polymerase sigma factor, RpoD/SigA family	chromosome		NZ_CP012036.1	3578032	3579033	+		RS15330	1002	Nostoc piscinale CENA21	Cyanobacteria	unclassified	Nostocales	Nostocaceae	Nostoc
WP_062295469.1	na	na	316	*Sigma70_r1_2*Sigma70_r3*Sigma70_r2*Sigma70_r3*Sigma70_r4	A	A.5	SigA.5.1	GCF_001298445.1	RpoD/SigA family RNA polymerase sigma factor	chromosome		NZ_CP012036.1	5093685	5094635	+		RS21795	951	Nostoc piscinale CENA21	Cyanobacteria	unclassified	Nostocales	Nostocaceae	Nostoc
WP_062295782.1	na	na	258	*Sigma70_r2*Sigma70_r3*Sigma70_r4	C	C.1	SigC.1.1	GCF_001298445.1	RNA polymerase sigma factor SigF	chromosome		NZ_CP012036.1	5327103	5327879	-		RS22840	777	Nostoc piscinale CENA21	Cyanobacteria	unclassified	Nostocales	Nostocaceae	Nostoc
WP_062290711.1	na	na	218	*Sigma70_r2*Sigma70_r4_2	F	F.1	SigF.1.1	GCF_001298445.1	sigma-70 family RNA polymerase sigma factor	chromosome		NZ_CP012036.1	1848169	1848825	-		RS08100	657	Nostoc piscinale CENA21	Cyanobacteria	unclassified	Nostocales	Nostocaceae	Nostoc
WP_062297669.1	na	na	215	*Sigma70_r2	H	H.1	SigH.1.1	GCF_001298445.1	sigma-70 family RNA polymerase sigma factor	chromosome		NZ_CP012036.1	6770925	6771572	-		RS29180	648	Nostoc piscinale CENA21	Cyanobacteria	unclassified	Nostocales	Nostocaceae	Nostoc
WP_062293602.1	na	na	395	*Sigma70_r4	J	J.1	SigJ.1.1	GCF_001298445.1	sigma-70 family RNA polymerase sigma factor	chromosome		NZ_CP012036.1	3320053	3321240	-		RS14350	1188	Nostoc piscinale CENA21	Cyanobacteria	unclassified	Nostocales	Nostocaceae	Nostoc
WP_010872341.1	na	na	318	*Sigma70_r1_2*Sigma70_r2*Sigma70_r3*Sigma70_r4	A	A.1	SigA.1.1	GCF_001318385.1	RNA polymerase sigma factor, RpoD/SigA family	chromosome		NZ_CP012832.1	1253856	1254812	-		RS05870	957	Synechocystis sp. PCC 6803 GCF1	Cyanobacteria	unclassified	Synechococcales	Merismopediaceae	Synechocystis
WP_010872387.1	na	na	369	*Sigma70_r1_2*Sigma70_r2*Sigma70_r3*Sigma70_r4	A	A.1	SigA.1.2	GCF_001318385.1	RNA polymerase sigma factor, RpoD/SigA family	chromosome		NZ_CP012832.1	1300744	1301853	-		RS06105	1110	Synechocystis sp. PCC 6803 GCF1	Cyanobacteria	unclassified	Synechococcales	Merismopediaceae	Synechocystis
WP_010874154.1	na	na	425	*Sigma70_r1_2*Sigma70_r2*Sigma70_r3*Sigma70_r4	A	A.1	SigA.1.3	GCF_001318385.1	RNA polymerase sigma factor RpoD	chromosome		NZ_CP012832.1	3320184	3321461	+		RS15385	1278	Synechocystis sp. PCC 6803 GCF1	Cyanobacteria	unclassified	Synechococcales	Merismopediaceae	Synechocystis
WP_020862221.1	na	na	328	*Sigma70_r1_2*Sigma70_r2*Sigma70_r3*Sigma70_r4	A	A.1	SigA.1.4	GCF_001318385.1	RNA polymerase sigma factor, RpoD/SigA family	chromosome		NZ_CP012832.1	2267016	2268002	-		RS10710	987	Synechocystis sp. PCC 6803 GCF1	Cyanobacteria	unclassified	Synechococcales	Merismopediaceae	Synechocystis
WP_010873646.1	na	na	404	*Sigma70_r1_2*Sigma70_r2*Sigma70_r3*Sigma70_r4	A	A.1	SigA.1.5	GCF_001318385.1	RNA polymerase sigma factor SigC	chromosome		NZ_CP012832.1	2728470	2729684	-		RS12770	1215	Synechocystis sp. PCC 6803 GCF1	Cyanobacteria	unclassified	Synechococcales	Merismopediaceae	Synechocystis
WP_010874185.1	na	na	258	*Sigma70_r2*Sigma70_r4	E	E.1	SigE.1.1	GCF_001318385.1	RNA polymerase sigma factor SigF	chromosome		NZ_CP012832.1	3368156	3368932	+		RS15580	777	Synechocystis sp. PCC 6803 GCF1	Cyanobacteria	unclassified	Synechococcales	Merismopediaceae	Synechocystis
WP_010873561.1	na	na	185	*Sigma70_r2*Sigma70_r4	E	E.1	SigE.1.2	GCF_001318385.1	sigma-70 family RNA polymerase sigma factor	chromosome		NZ_CP012832.1	2631570	2632127	-		RS12325	558	Synechocystis sp. PCC 6803 GCF1	Cyanobacteria	unclassified	Synechococcales	Merismopediaceae	Synechocystis
WP_010872423.1	na	na	186	*Sigma70_r2*Sigma70_r4	E	E.1	SigE.1.3	GCF_001318385.1	sigma-70 family RNA polymerase sigma factor	chromosome		NZ_CP012832.1	1341125	1341685	-		RS06295	561	Synechocystis sp. PCC 6803 GCF1	Cyanobacteria	unclassified	Synechococcales	Merismopediaceae	Synechocystis
WP_010872101.1	na	na	223	*Sigma70_r2*Sigma70_r4_2	F	F.1	SigF.1.1	GCF_001318385.1	sigma-70 family RNA polymerase sigma factor	chromosome		NZ_CP012832.1	984060	984731	+		RS04610	672	Synechocystis sp. PCC 6803 GCF1	Cyanobacteria	unclassified	Synechococcales	Merismopediaceae	Synechocystis
WP_027838859.1	na	na	389	*Sigma70_r1_2*Sigma70_r2*Sigma70_r3*Sigma70_r4	A	A.1	SigA.1.1	GCF_001456025.1	RNA polymerase sigma factor RpoD	unplaced scaffold		NZ_LMTZ01000140.1	189271	190440	+		RS37735	1170	Mastigocoleus testarum BC008	Cyanobacteria	unclassified	Nostocales	Hapalosiphonaceae	Mastigocoleus
WP_027844256.1	na	na	327	*Sigma70_r1_2*Sigma70_r2*Sigma70_r3*Sigma70_r4	A	A.1	SigA.1.10	GCF_001456025.1	RNA polymerase sigma factor, RpoD/SigA family	unplaced scaffold		NZ_LMTZ01000022.1	15392	16375	-		RS05090	984	Mastigocoleus testarum BC008	Cyanobacteria	unclassified	Nostocales	Hapalosiphonaceae	Mastigocoleus
WP_027844256.1	na	na	327	*Sigma70_r1_2*Sigma70_r2*Sigma70_r3*Sigma70_r4	A	A.1	SigA.1.11	GCF_001456025.1	RNA polymerase sigma factor, RpoD/SigA family	unplaced scaffold		NZ_LMTZ01000025.1	14311	15294	-		RS05885	984	Mastigocoleus testarum BC008	Cyanobacteria	unclassified	Nostocales	Hapalosiphonaceae	Mastigocoleus
WP_027846082.1	na	na	321	*Sigma70_r1_2*Sigma70_r2*Sigma70_r3*Sigma70_r4	A	A.1	SigA.1.12	GCF_001456025.1	RNA polymerase sigma factor, RpoD/SigA family	unplaced scaffold		NZ_LMTZ01000076.1	1431	2396	+		RS11930	966	Mastigocoleus testarum BC008	Cyanobacteria	unclassified	Nostocales	Hapalosiphonaceae	Mastigocoleus
WP_058182925.1	na	na	334	*Sigma70_r1_2*Sigma70_r2*Sigma70_r3*Sigma70_r4	A	A.1	SigA.1.13	GCF_001456025.1	RpoD/SigA family RNA polymerase sigma factor	unplaced scaffold		NZ_LMTZ01000001.1	86867	87871	+		RS00335	1005	Mastigocoleus testarum BC008	Cyanobacteria	unclassified	Nostocales	Hapalosiphonaceae	Mastigocoleus
WP_027841279.1	na	na	330	*Sigma70_r1_2*Sigma70_r2*Sigma70_r3*Sigma70_r4	A	A.1	SigA.1.2	GCF_001456025.1	RpoD/SigA family RNA polymerase sigma factor	unplaced scaffold		NZ_LMTZ01000137.1	5049	6041	-		RS36185	993	Mastigocoleus testarum BC008	Cyanobacteria	unclassified	Nostocales	Hapalosiphonaceae	Mastigocoleus
WP_027842167.1	na	na	318	*Sigma70_r1_2*Sigma70_r2*Sigma70_r3*Sigma70_r4	A	A.1	SigA.1.3	GCF_001456025.1	RNA polymerase sigma factor, RpoD/SigA family	unplaced scaffold		NZ_LMTZ01000114.1	40915	41871	-		RS28580	957	Mastigocoleus testarum BC008	Cyanobacteria	unclassified	Nostocales	Hapalosiphonaceae	Mastigocoleus
WP_027842167.1	na	na	318	*Sigma70_r1_2*Sigma70_r2*Sigma70_r3*Sigma70_r4	A	A.1	SigA.1.4	GCF_001456025.1	RNA polymerase sigma factor, RpoD/SigA family	unplaced scaffold		NZ_LMTZ01000115.1	46768	47724	+		RS28905	957	Mastigocoleus testarum BC008	Cyanobacteria	unclassified	Nostocales	Hapalosiphonaceae	Mastigocoleus
WP_027843363.1	na	na	331	*Sigma70_r1_2*Sigma70_r2*Sigma70_r3*Sigma70_r4	A	A.1	SigA.1.5	GCF_001456025.1	sigma-70 family RNA polymerase sigma factor	unplaced scaffold		NZ_LMTZ01000008.1	20594	21589	+		RS02625	996	Mastigocoleus testarum BC008	Cyanobacteria	unclassified	Nostocales	Hapalosiphonaceae	Mastigocoleus
WP_027843572.1	na	na	424	*Sigma70_r1_2*Sigma70_r2*Sigma70_r3*Sigma70_r4	A	A.1	SigA.1.6	GCF_001456025.1	RNA polymerase sigma factor SigC	unplaced scaffold		NZ_LMTZ01000035.1	26747	28021	-		RS06980	1275	Mastigocoleus testarum BC008	Cyanobacteria	unclassified	Nostocales	Hapalosiphonaceae	Mastigocoleus
WP_027843572.1	na	na	424	*Sigma70_r1_2*Sigma70_r2*Sigma70_r3*Sigma70_r4	A	A.1	SigA.1.7	GCF_001456025.1	RNA polymerase sigma factor SigC	unplaced scaffold		NZ_LMTZ01000144.1	37876	39150	+		RS38735	1275	Mastigocoleus testarum BC008	Cyanobacteria	unclassified	Nostocales	Hapalosiphonaceae	Mastigocoleus
WP_027844250.1	na	na	388	*Sigma70_r1_2*Sigma70_r2*Sigma70_r3*Sigma70_r4	A	A.1	SigA.1.8	GCF_001456025.1	RpoD/SigA family RNA polymerase sigma factor	unplaced scaffold		NZ_LMTZ01000090.1	9312	10478	-		RS17250	1167	Mastigocoleus testarum BC008	Cyanobacteria	unclassified	Nostocales	Hapalosiphonaceae	Mastigocoleus
WP_027844250.1	na	na	388	*Sigma70_r1_2*Sigma70_r2*Sigma70_r3*Sigma70_r4	A	A.1	SigA.1.9	GCF_001456025.1	RpoD/SigA family RNA polymerase sigma factor	unplaced scaffold		NZ_LMTZ01000092.1	131539	132705	+		RS18680	1167	Mastigocoleus testarum BC008	Cyanobacteria	unclassified	Nostocales	Hapalosiphonaceae	Mastigocoleus
WP_027843483.1	na	na	259	*Sigma70_r2*Sigma70_r3*Sigma70_r4	C	C.1	SigC.1.1	GCF_001456025.1	RNA polymerase sigma factor SigF	unplaced scaffold		NZ_LMTZ01000066.1	66087	66866	+		RS11055	780	Mastigocoleus testarum BC008	Cyanobacteria	unclassified	Nostocales	Hapalosiphonaceae	Mastigocoleus
WP_027843483.1	na	na	259	*Sigma70_r2*Sigma70_r3*Sigma70_r4	C	C.1	SigC.1.2	GCF_001456025.1	RNA polymerase sigma factor SigF	unplaced scaffold		NZ_LMTZ01000083.1	99210	99989	-		RS13165	780	Mastigocoleus testarum BC008	Cyanobacteria	unclassified	Nostocales	Hapalosiphonaceae	Mastigocoleus
WP_027840189.1	na	na	263	*Sigma70_r2*Sigma70_r3*Sigma70_r4_2	D	D.1	SigD.1.1	GCF_001456025.1	RNA polymerase sigma factor SigF	unplaced scaffold		NZ_LMTZ01000089.1	90195	90986	+		RS17020	792	Mastigocoleus testarum BC008	Cyanobacteria	unclassified	Nostocales	Hapalosiphonaceae	Mastigocoleus
WP_027846434.1	na	na	185	*Sigma70_r2*Sigma70_r4	E	E.1	SigE.1.1	GCF_001456025.1	sigma-70 family RNA polymerase sigma factor	unplaced scaffold		NZ_LMTZ01000107.1	21820	22377	-		RS25535	558	Mastigocoleus testarum BC008	Cyanobacteria	unclassified	Nostocales	Hapalosiphonaceae	Mastigocoleus
WP_027842197.1	na	na	292	*Sigma70_r2*Sigma70_r4_2	F	F.1	SigF.1.1	GCF_001456025.1	RNA polymerase sigma-70 factor	unplaced scaffold		NZ_LMTZ01000113.1	48069	48947	-		RS28320	879	Mastigocoleus testarum BC008	Cyanobacteria	unclassified	Nostocales	Hapalosiphonaceae	Mastigocoleus
WP_027842900.1	na	na	186	*Sigma70_r2*Sigma70_r4_2	F	F.1	SigF.1.2	GCF_001456025.1	RNA polymerase sigma factor SigZ	unplaced scaffold		NZ_LMTZ01000094.1	67539	68099	-		RS19430	561	Mastigocoleus testarum BC008	Cyanobacteria	unclassified	Nostocales	Hapalosiphonaceae	Mastigocoleus
WP_027844377.1	na	na	197	*Sigma70_r2*Sigma70_r4_2	F	F.1	SigF.1.3	GCF_001456025.1	sigma-70 family RNA polymerase sigma factor	unplaced scaffold		NZ_LMTZ01000088.1	1191	1784	-		RS16100	594	Mastigocoleus testarum BC008	Cyanobacteria	unclassified	Nostocales	Hapalosiphonaceae	Mastigocoleus
WP_027844507.1	na	na	218	*Sigma70_r2*Sigma70_r4_2	F	F.1	SigF.1.4	GCF_001456025.1	sigma-70 family RNA polymerase sigma factor	unplaced scaffold		NZ_LMTZ01000100.1	82667	83323	+		RS23140	657	Mastigocoleus testarum BC008	Cyanobacteria	unclassified	Nostocales	Hapalosiphonaceae	Mastigocoleus
WP_027844507.1	na	na	218	*Sigma70_r2*Sigma70_r4_2	F	F.1	SigF.1.5	GCF_001456025.1	sigma-70 family RNA polymerase sigma factor	unplaced scaffold		NZ_LMTZ01000107.1	188097	188753	-		RS26135	657	Mastigocoleus testarum BC008	Cyanobacteria	unclassified	Nostocales	Hapalosiphonaceae	Mastigocoleus
WP_027845974.1	na	na	186	*Sigma70_r2*Sigma70_r4_2	F	F.1	SigF.1.6	GCF_001456025.1	sigma-70 family RNA polymerase sigma factor	unplaced scaffold		NZ_LMTZ01000013.1	154845	155405	+		RS03885	561	Mastigocoleus testarum BC008	Cyanobacteria	unclassified	Nostocales	Hapalosiphonaceae	Mastigocoleus
WP_027845974.1	na	na	186	*Sigma70_r2*Sigma70_r4_2	F	F.1	SigF.1.7	GCF_001456025.1	sigma-70 family RNA polymerase sigma factor	unplaced scaffold		NZ_LMTZ01000086.1	4726	5286	-		RS14990	561	Mastigocoleus testarum BC008	Cyanobacteria	unclassified	Nostocales	Hapalosiphonaceae	Mastigocoleus
WP_027845625.1	na	na	214	*Sigma70_r2	H	H.1	SigH.1.1	GCF_001456025.1	sigma-70 family RNA polymerase sigma factor	unplaced scaffold		NZ_LMTZ01000094.1	122042	122686	+		RS19655	645	Mastigocoleus testarum BC008	Cyanobacteria	unclassified	Nostocales	Hapalosiphonaceae	Mastigocoleus
WP_027842077.1	na	na	403	*Sigma70_r4	J	J.1	SigJ.1.1	GCF_001456025.1	sigma-70 family RNA polymerase sigma factor	unplaced scaffold		NZ_LMTZ01000099.1	15996	17207	+		RS22445	1212	Mastigocoleus testarum BC008	Cyanobacteria	unclassified	Nostocales	Hapalosiphonaceae	Mastigocoleus
WP_027844871.1	na	na	398	*Sigma70_r4	J	J.1	SigJ.1.2	GCF_001456025.1	sigma-70 family RNA polymerase sigma factor	unplaced scaffold		NZ_LMTZ01000024.1	46964	48160	-		RS05395	1197	Mastigocoleus testarum BC008	Cyanobacteria	unclassified	Nostocales	Hapalosiphonaceae	Mastigocoleus
WP_027846424.1	na	na	417	*Sigma70_r4	J	J.1	SigJ.1.3	GCF_001456025.1	sigma-70 family RNA polymerase sigma factor	unplaced scaffold		NZ_LMTZ01000143.1	40814	42067	+		RS38515	1254	Mastigocoleus testarum BC008	Cyanobacteria	unclassified	Nostocales	Hapalosiphonaceae	Mastigocoleus
WP_027846424.1	na	na	417	*Sigma70_r4	J	J.1	SigJ.1.4	GCF_001456025.1	sigma-70 family RNA polymerase sigma factor	unplaced scaffold		NZ_LMTZ01000158.1	15472	16725	-		RS42440	1254	Mastigocoleus testarum BC008	Cyanobacteria	unclassified	Nostocales	Hapalosiphonaceae	Mastigocoleus
WP_027841444.1	na	na	205	*Sigma70_r4_2	K	K.1	SigK.1.1	GCF_001456025.1	sigma-70 family RNA polymerase sigma factor	unplaced scaffold		NZ_LMTZ01000106.1	67604	68221	-		RS25350	618	Mastigocoleus testarum BC008	Cyanobacteria	unclassified	Nostocales	Hapalosiphonaceae	Mastigocoleus
WP_027841444.1	na	na	205	*Sigma70_r4_2	K	K.1	SigK.1.2	GCF_001456025.1	sigma-70 family RNA polymerase sigma factor	unplaced scaffold		NZ_LMTZ01000109.1	35791	36408	+		RS26905	618	Mastigocoleus testarum BC008	Cyanobacteria	unclassified	Nostocales	Hapalosiphonaceae	Mastigocoleus
WP_027842481.1	na	na	212	*Sigma70_r4_2	K	K.1	SigK.1.3	GCF_001456025.1	sigma-70 family RNA polymerase sigma factor	unplaced scaffold		NZ_LMTZ01000009.1	1130	1768	-		RS02730	639	Mastigocoleus testarum BC008	Cyanobacteria	unclassified	Nostocales	Hapalosiphonaceae	Mastigocoleus
WP_027842481.1	na	na	212	*Sigma70_r4_2	K	K.1	SigK.1.4	GCF_001456025.1	sigma-70 family RNA polymerase sigma factor	unplaced scaffold		NZ_LMTZ01000010.1	37984	38622	+		RS03025	639	Mastigocoleus testarum BC008	Cyanobacteria	unclassified	Nostocales	Hapalosiphonaceae	Mastigocoleus
WP_012306824.1	na	na	328	*Sigma70_r1_2*Sigma70_r2*Sigma70_r3*Sigma70_r4	A	A.1	SigA.1.1	GCF_001521855.1	RNA polymerase sigma factor, RpoD/SigA family	chromosome		NZ_CP013998.1	1272666	1273652	-		RS06165	987	Synechococcus sp. PCC 73109	Cyanobacteria	unclassified	Synechococcales	Synechococcaceae	Synechococcus
WP_012307443.1	na	na	318	*Sigma70_r1_2*Sigma70_r2*Sigma70_r3*Sigma70_r4	A	A.1	SigA.1.2	GCF_001521855.1	RNA polymerase sigma factor, RpoD/SigA family	chromosome		NZ_CP013998.1	1935584	1936540	-		RS09335	957	Synechococcus sp. PCC 73109	Cyanobacteria	unclassified	Synechococcales	Synechococcaceae	Synechococcus
WP_012307623.1	na	na	375	*Sigma70_r1_2*Sigma70_r2*Sigma70_r3*Sigma70_r4	A	A.1	SigA.1.3	GCF_001521855.1	RNA polymerase sigma factor RpoD	chromosome		NZ_CP013998.1	2091212	2092339	+		RS10090	1128	Synechococcus sp. PCC 73109	Cyanobacteria	unclassified	Synechococcales	Synechococcaceae	Synechococcus
WP_030006142.1	na	na	365	*Sigma70_r1_2*Sigma70_r2*Sigma70_r3*Sigma70_r4	A	A.1	SigA.1.4	GCF_001521855.1	RpoD/SigA family RNA polymerase sigma factor	chromosome		NZ_CP013998.1	417985	419082	-		RS01990	1098	Synechococcus sp. PCC 73109	Cyanobacteria	unclassified	Synechococcales	Synechococcaceae	Synechococcus
WP_062431912.1	na	na	398	*Sigma70_r1_2*Sigma70_r2*Sigma70_r3*Sigma70_r4	A	A.1	SigA.1.5	GCF_001521855.1	RNA polymerase sigma factor SigC	chromosome		NZ_CP013998.1	311297	312493	-		RS01505	1197	Synechococcus sp. PCC 73109	Cyanobacteria	unclassified	Synechococcales	Synechococcaceae	Synechococcus
WP_062434863.1	na	na	259	*Sigma70_r2*Sigma70_r3*Sigma70_r4	C	C.1	SigC.1.1	GCF_001521855.1	RNA polymerase sigma factor SigF	chromosome		NZ_CP013998.1	2008075	2008854	+		RS09675	780	Synechococcus sp. PCC 73109	Cyanobacteria	unclassified	Synechococcales	Synechococcaceae	Synechococcus
WP_012307580.1	na	na	218	*Sigma70_r2*Sigma70_r4_2	F	F.1	SigF.1.1	GCF_001521855.1	sigma-70 family RNA polymerase sigma factor	chromosome		NZ_CP013998.1	2052477	2053133	+		RS09890	657	Synechococcus sp. PCC 73109	Cyanobacteria	unclassified	Synechococcales	Synechococcaceae	Synechococcus
WP_062435203.1	na	na	199	*Sigma70_r2*Sigma70_r4_2	F	F.1	SigF.1.2	GCF_001521855.1	sigma-70 family RNA polymerase sigma factor	chromosome		NZ_CP013998.1	2188489	2189088	-		RS10570	600	Synechococcus sp. PCC 73109	Cyanobacteria	unclassified	Synechococcales	Synechococcaceae	Synechococcus
WP_066344730.1	na	na	363	*Sigma70_r1_2*Sigma70_r2*Sigma70_r3*Sigma70_r4	A	A.1	SigA.1.1	GCF_001548095.1	RNA polymerase sigma factor, RpoD/SigA family	chromosome		NZ_AP014815.1	1251101	1252192	+		RS05405	1092	Geminocystis sp. NIES-3708	Cyanobacteria	unclassified	Chroococcales	Chroococcaceae	Geminocystis
WP_066344836.1	na	na	318	*Sigma70_r1_2*Sigma70_r2*Sigma70_r3*Sigma70_r4	A	A.1	SigA.1.2	GCF_001548095.1	RNA polymerase sigma factor, RpoD/SigA family	chromosome		NZ_AP014815.1	1351610	1352566	+		RS05850	957	Geminocystis sp. NIES-3708	Cyanobacteria	unclassified	Chroococcales	Chroococcaceae	Geminocystis
WP_066345051.1	na	na	391	*Sigma70_r1_2*Sigma70_r2*Sigma70_r3*Sigma70_r4	A	A.1	SigA.1.3	GCF_001548095.1	RNA polymerase sigma factor RpoD	chromosome		NZ_AP014815.1	1529427	1530602	-		RS06635	1176	Geminocystis sp. NIES-3708	Cyanobacteria	unclassified	Chroococcales	Chroococcaceae	Geminocystis
WP_082714173.1	na	na	402	*Sigma70_r1_2*Sigma70_r2*Sigma70_r3*Sigma70_r4	A	A.1	SigA.1.4	GCF_001548095.1	RNA polymerase sigma factor, RpoD/SigA family	chromosome		NZ_AP014815.1	3738687	3739895	-		RS16380	1209	Geminocystis sp. NIES-3708	Cyanobacteria	unclassified	Chroococcales	Chroococcaceae	Geminocystis
WP_231933184.1	na	na	310	*Sigma70_r1_2*Sigma70_r2*Sigma70_r3*Sigma70_r4	A	A.1	SigA.1.5	GCF_001548095.1	RNA polymerase sigma factor, RpoD/SigA family	chromosome		NZ_AP014815.1	3149849	3150781	-		RS13880	933	Geminocystis sp. NIES-3708	Cyanobacteria	unclassified	Chroococcales	Chroococcaceae	Geminocystis
WP_066349616.1	na	na	337	*Sigma70_r1_2*Sigma70_r2*Sigma70_r3*Sigma70_r4	A	A.1	SigA.1.6	GCF_001548095.1	sigma-70 family RNA polymerase sigma factor	plasmid	pGM01	NZ_AP014816.1	14513	15526	-		RS17090	1014	Geminocystis sp. NIES-3708	Cyanobacteria	unclassified	Chroococcales	Chroococcaceae	Geminocystis
WP_066345071.1	na	na	257	*Sigma70_r2*Sigma70_r3*Sigma70_r4	C	C.1	SigC.1.1	GCF_001548095.1	RNA polymerase sigma factor SigF	chromosome		NZ_AP014815.1	1540268	1541041	+		RS06685	774	Geminocystis sp. NIES-3708	Cyanobacteria	unclassified	Chroococcales	Chroococcaceae	Geminocystis
WP_066345737.1	na	na	221	*Sigma70_r2*Sigma70_r4_2	F	F.1	SigF.1.1	GCF_001548095.1	sigma-70 family RNA polymerase sigma factor	chromosome		NZ_AP014815.1	2027900	2028565	+		RS08950	666	Geminocystis sp. NIES-3708	Cyanobacteria	unclassified	Chroococcales	Chroococcaceae	Geminocystis
WP_066347843.1	na	na	196	*Sigma70_r2*Sigma70_r4_2	F	F.1	SigF.1.2	GCF_001548095.1	sigma-70 family RNA polymerase sigma factor	chromosome		NZ_AP014815.1	2996603	2997193	+		RS13175	591	Geminocystis sp. NIES-3708	Cyanobacteria	unclassified	Chroococcales	Chroococcaceae	Geminocystis
WP_066119672.1	na	na	391	*Sigma70_r1_2*Sigma70_r2*Sigma70_r3*Sigma70_r4	A	A.1	SigA.1.1	GCF_001548115.1	RNA polymerase sigma factor RpoD	chromosome		NZ_AP014821.1	2858619	2859794	-		RS12110	1176	Geminocystis sp. NIES-3709	Cyanobacteria	unclassified	Chroococcales	Chroococcaceae	Geminocystis
WP_066120726.1	na	na	318	*Sigma70_r1_2*Sigma70_r2*Sigma70_r3*Sigma70_r4	A	A.1	SigA.1.2	GCF_001548115.1	RNA polymerase sigma factor, RpoD/SigA family	chromosome		NZ_AP014821.1	3442349	3443305	+		RS14620	957	Geminocystis sp. NIES-3709	Cyanobacteria	unclassified	Chroococcales	Chroococcaceae	Geminocystis
WP_066121706.1	na	na	310	*Sigma70_r1_2*Sigma70_r2*Sigma70_r3*Sigma70_r4	A	A.1	SigA.1.3	GCF_001548115.1	RNA polymerase sigma factor, RpoD/SigA family	chromosome		NZ_AP014821.1	924699	925631	+		RS03925	933	Geminocystis sp. NIES-3709	Cyanobacteria	unclassified	Chroococcales	Chroococcaceae	Geminocystis
WP_173645730.1	na	na	403	*Sigma70_r1_2*Sigma70_r2*Sigma70_r3*Sigma70_r4	A	A.1	SigA.1.4	GCF_001548115.1	RNA polymerase sigma factor, RpoD/SigA family	chromosome		NZ_AP014821.1	4073634	4074845	+		RS17300	1212	Geminocystis sp. NIES-3709	Cyanobacteria	unclassified	Chroococcales	Chroococcaceae	Geminocystis
WP_231937649.1	na	na	305	*Sigma70_r1_2*Sigma70_r2*Sigma70_r3*Sigma70_r4	A	A.1	SigA.1.5	GCF_001548115.1	RNA polymerase sigma factor, RpoD/SigA family	chromosome		NZ_AP014821.1	247254	248171	-		RS00940	918	Geminocystis sp. NIES-3709	Cyanobacteria	unclassified	Chroococcales	Chroococcaceae	Geminocystis
WP_066118630.1	na	na	257	*Sigma70_r2*Sigma70_r3*Sigma70_r4	C	C.1	SigC.1.1	GCF_001548115.1	RNA polymerase sigma factor SigF	chromosome		NZ_AP014821.1	2226917	2227690	-		RS09500	774	Geminocystis sp. NIES-3709	Cyanobacteria	unclassified	Chroococcales	Chroococcaceae	Geminocystis
WP_066116061.1	na	na	198	*Sigma70_r2*Sigma70_r4_2	F	F.1	SigF.1.1	GCF_001548115.1	sigma-70 family RNA polymerase sigma factor	chromosome		NZ_AP014821.1	663367	663963	+		RS02760	597	Geminocystis sp. NIES-3709	Cyanobacteria	unclassified	Chroococcales	Chroococcaceae	Geminocystis
WP_066121394.1	na	na	220	*Sigma70_r2*Sigma70_r4_2	F	F.1	SigF.1.2	GCF_001548115.1	sigma-70 family RNA polymerase sigma factor	chromosome		NZ_AP014821.1	3910855	3911517	-		RS16690	663	Geminocystis sp. NIES-3709	Cyanobacteria	unclassified	Chroococcales	Chroococcaceae	Geminocystis
WP_067763962.1	na	na	390	*Sigma70_r1_2*Sigma70_r2*Sigma70_r3*Sigma70_r4	A	A.1	SigA.1.1	GCF_001548375.1	RNA polymerase sigma factor RpoD	chromosome		NZ_AP017295.1	572524	573696	-		RS02365	1173	Nostoc sp. NIES-3756	Cyanobacteria	unclassified	Nostocales	Nostocaceae	Nostoc
WP_067764017.1	na	na	391	*Sigma70_r1_2*Sigma70_r2*Sigma70_r3*Sigma70_r4	A	A.1	SigA.1.2	GCF_001548375.1	RpoD/SigA family RNA polymerase sigma factor	chromosome		NZ_AP017295.1	596406	597581	-		RS02460	1176	Nostoc sp. NIES-3756	Cyanobacteria	unclassified	Nostocales	Nostocaceae	Nostoc
WP_067769655.1	na	na	316	*Sigma70_r1_2*Sigma70_r2*Sigma70_r3*Sigma70_r4	A	A.1	SigA.1.3	GCF_001548375.1	RpoD/SigA family RNA polymerase sigma factor	chromosome		NZ_AP017295.1	3513432	3514382	-		RS14650	951	Nostoc sp. NIES-3756	Cyanobacteria	unclassified	Nostocales	Nostocaceae	Nostoc
WP_067770775.1	na	na	416	*Sigma70_r1_2*Sigma70_r2*Sigma70_r3*Sigma70_r4	A	A.1	SigA.1.4	GCF_001548375.1	RNA polymerase sigma factor SigC	chromosome		NZ_AP017295.1	4320009	4321259	-		RS17855	1251	Nostoc sp. NIES-3756	Cyanobacteria	unclassified	Nostocales	Nostocaceae	Nostoc
WP_067773171.1	na	na	327	*Sigma70_r1_2*Sigma70_r2*Sigma70_r3*Sigma70_r4	A	A.1	SigA.1.5	GCF_001548375.1	RNA polymerase sigma factor, RpoD/SigA family	chromosome		NZ_AP017295.1	5542075	5543058	-		RS22975	984	Nostoc sp. NIES-3756	Cyanobacteria	unclassified	Nostocales	Nostocaceae	Nostoc
WP_067776239.1	na	na	318	*Sigma70_r1_2*Sigma70_r2*Sigma70_r3*Sigma70_r4	A	A.1	SigA.1.6	GCF_001548375.1	RNA polymerase sigma factor, RpoD/SigA family	chromosome		NZ_AP017295.1	6213068	6214024	-		RS25875	957	Nostoc sp. NIES-3756	Cyanobacteria	unclassified	Nostocales	Nostocaceae	Nostoc
WP_067776823.1	na	na	316	*Sigma70_r1_2*Sigma70_r3*Sigma70_r2*Sigma70_r3*Sigma70_r4	A	A.5	SigA.5.1	GCF_001548375.1	RpoD/SigA family RNA polymerase sigma factor	plasmid	pNOS3756_1	NZ_AP017296.1	198770	199720	+		RS28025	951	Nostoc sp. NIES-3756	Cyanobacteria	unclassified	Nostocales	Nostocaceae	Nostoc
WP_067768658.1	na	na	258	*Sigma70_r2*Sigma70_r3*Sigma70_r4	C	C.1	SigC.1.1	GCF_001548375.1	RNA polymerase sigma factor SigF	chromosome		NZ_AP017295.1	2803036	2803812	-		RS11805	777	Nostoc sp. NIES-3756	Cyanobacteria	unclassified	Nostocales	Nostocaceae	Nostoc
WP_067768119.1	na	na	218	*Sigma70_r2*Sigma70_r4_2	F	F.1	SigF.1.1	GCF_001548375.1	sigma-70 family RNA polymerase sigma factor	chromosome		NZ_AP017295.1	2462419	2463075	+		RS10350	657	Nostoc sp. NIES-3756	Cyanobacteria	unclassified	Nostocales	Nostocaceae	Nostoc
WP_067775897.1	na	na	261	*Sigma70_r2*Sigma70_r4_2	F	F.1	SigF.1.2	GCF_001548375.1	RNA polymerase sigma factor SigF	chromosome		NZ_AP017295.1	4416251	4417036	-		RS18260	786	Nostoc sp. NIES-3756	Cyanobacteria	unclassified	Nostocales	Nostocaceae	Nostoc
WP_067763117.1	na	na	391	*Sigma70_r4	J	J.1	SigJ.1.1	GCF_001548375.1	sigma-70 family RNA polymerase sigma factor	chromosome		NZ_AP017295.1	76407	77582	+		RS00305	1176	Nostoc sp. NIES-3756	Cyanobacteria	unclassified	Nostocales	Nostocaceae	Nostoc
WP_082727423.1	na	na	58	*Sigma70_r4	J	J.1	SigJ.1.2	GCF_001548375.1	hypothetical protein	plasmid	pNOS3756_1	NZ_AP017296.1	219743	219919	+		RS30075	177	Nostoc sp. NIES-3756	Cyanobacteria	unclassified	Nostocales	Nostocaceae	Nostoc
WP_068508778.1	na	na	376	*Sigma70_r1_2*Sigma70_r2*Sigma70_r3*Sigma70_r4	A	A.1	SigA.1.1	GCF_001548395.1	RNA polymerase sigma factor RpoD	chromosome		NZ_AP017367.1	1312711	1313841	+		RS05615	1131	Leptolyngbya sp. O-77	Cyanobacteria	unclassified	Pseudanabaenales	Leptolyngbyaceae	Leptolyngbya
WP_068509309.1	na	na	327	*Sigma70_r1_2*Sigma70_r2*Sigma70_r3*Sigma70_r4	A	A.1	SigA.1.2	GCF_001548395.1	RNA polymerase sigma factor, RpoD/SigA family	chromosome		NZ_AP017367.1	1699681	1700664	+		RS07260	984	Leptolyngbya sp. O-77	Cyanobacteria	unclassified	Pseudanabaenales	Leptolyngbyaceae	Leptolyngbya
WP_068512659.1	na	na	318	*Sigma70_r1_2*Sigma70_r2*Sigma70_r3*Sigma70_r4	A	A.1	SigA.1.3	GCF_001548395.1	RNA polymerase sigma factor, RpoD/SigA family	chromosome		NZ_AP017367.1	3874710	3875666	-		RS16400	957	Leptolyngbya sp. O-77	Cyanobacteria	unclassified	Pseudanabaenales	Leptolyngbyaceae	Leptolyngbya
WP_068514267.1	na	na	420	*Sigma70_r1_2*Sigma70_r2*Sigma70_r3*Sigma70_r4	A	A.1	SigA.1.4	GCF_001548395.1	RNA polymerase sigma factor SigC	chromosome		NZ_AP017367.1	4725799	4727061	-		RS19870	1263	Leptolyngbya sp. O-77	Cyanobacteria	unclassified	Pseudanabaenales	Leptolyngbyaceae	Leptolyngbya
WP_225894775.1	na	na	348	*Sigma70_r1_2*Sigma70_r2*Sigma70_r3*Sigma70_r4	A	A.1	SigA.1.5	GCF_001548395.1	RNA polymerase sigma factor, RpoD/SigA family	chromosome		NZ_AP017367.1	2534333	2535379	+		RS10835	1047	Leptolyngbya sp. O-77	Cyanobacteria	unclassified	Pseudanabaenales	Leptolyngbyaceae	Leptolyngbya
WP_068512661.1	na	na	268	*Sigma70_r2*Sigma70_r3*Sigma70_r4	C	C.1	SigC.1.1	GCF_001548395.1	RNA polymerase sigma factor SigF	chromosome		NZ_AP017367.1	3876663	3877469	-		RS16405	807	Leptolyngbya sp. O-77	Cyanobacteria	unclassified	Pseudanabaenales	Leptolyngbyaceae	Leptolyngbya
WP_084782913.1	na	na	260	*Sigma70_r2*Sigma70_r3*Sigma70_r4_2	D	D.1	SigD.1.1	GCF_001548395.1	RNA polymerase sigma factor SigF	chromosome		NZ_AP017367.1	5197300	5198082	-		RS21950	783	Leptolyngbya sp. O-77	Cyanobacteria	unclassified	Pseudanabaenales	Leptolyngbyaceae	Leptolyngbya
WP_068509583.1	na	na	218	*Sigma70_r2*Sigma70_r4_2	F	F.1	SigF.1.1	GCF_001548395.1	sigma-70 family RNA polymerase sigma factor	chromosome		NZ_AP017367.1	1882552	1883208	-		RS08050	657	Leptolyngbya sp. O-77	Cyanobacteria	unclassified	Pseudanabaenales	Leptolyngbyaceae	Leptolyngbya
WP_068512741.1	na	na	193	*Sigma70_r2*Sigma70_r4_2	F	F.1	SigF.1.2	GCF_001548395.1	sigma-70 family RNA polymerase sigma factor	chromosome		NZ_AP017367.1	3922770	3923351	-		RS16610	582	Leptolyngbya sp. O-77	Cyanobacteria	unclassified	Pseudanabaenales	Leptolyngbyaceae	Leptolyngbya
WP_068512925.1	na	na	203	*Sigma70_r2*Sigma70_r4_2	F	F.1	SigF.1.3	GCF_001548395.1	RNA polymerase sigma factor SigZ	chromosome		NZ_AP017367.1	4024376	4024987	-		RS17090	612	Leptolyngbya sp. O-77	Cyanobacteria	unclassified	Pseudanabaenales	Leptolyngbyaceae	Leptolyngbya
WP_068380241.1	na	na	413	*Sigma70_r1_2*Sigma70_r2*Sigma70_r3*Sigma70_r4	A	A.1	SigA.1.1	GCF_001548435.1	RNA polymerase sigma factor SigC	chromosome		NZ_AP017308.1	640859	642100	-		RS02975	1242	Leptolyngbya sp. NIES-3755	Cyanobacteria	unclassified	Pseudanabaenales	Leptolyngbyaceae	Leptolyngbya
WP_068382457.1	na	na	301	*Sigma70_r1_2*Sigma70_r2*Sigma70_r3*Sigma70_r4	A	A.1	SigA.1.2	GCF_001548435.1	sigma-70 family RNA polymerase sigma factor	chromosome		NZ_AP017308.1	1696210	1697115	-		RS07850	906	Leptolyngbya sp. NIES-3755	Cyanobacteria	unclassified	Pseudanabaenales	Leptolyngbyaceae	Leptolyngbya
WP_068382888.1	na	na	329	*Sigma70_r1_2*Sigma70_r2*Sigma70_r3*Sigma70_r4	A	A.1	SigA.1.3	GCF_001548435.1	sigma-70 family RNA polymerase sigma factor	chromosome		NZ_AP017308.1	2163982	2164971	-		RS10165	990	Leptolyngbya sp. NIES-3755	Cyanobacteria	unclassified	Pseudanabaenales	Leptolyngbyaceae	Leptolyngbya
[truncated: 2,839 more rows]

## Sheet:  Table S2
assembly_accession	organism_name (from NCBI)	A.1	A.2	A.4	A.5	A.6	A.7	B.1	C.1	C.5	D.1	E.1	E.2	F.1	F.2	F.3	G.1	H.1	H.3	I.1	J.1	J.2	J.3	K.1	K.2	K.3	L.1	L.2	Z.1	Z.2	Z.3	Z.4	Z.5	Z.6	Z.7	Z.8	Z.9	A	B	C	D	E	F	G	H	I	J	K	L
[truncated: 362 more rows]
[truncated: 29 more columns]

[truncated: 4 more sheets: Table S3, Table S4, Table S5, Table S6]
